# Supplementary material for: A Survey of UK Healthcare Workers’ Attitudes on Volunteering to Help with the Ebola Outbreak in West Africa
Source: PLoS One. 2015 Mar 11;10(3):e0120013. doi: 10.1371/journal.pone.0120013 (PMC4356617; doi:10.1371/journal.pone.0120013)
Supplement: S1 Dataset — (XLSX) [file pone.0120013.s001.xlsx]

## Sheet: hpru_ebola_final_data_4nov14
RespondentID	CollectorID	StartDate	EndDate	IP Address	Email Address	First Name	LastName	Custom Data	Have you considered going to West Africa to help in the current Ebola virus epidemic?		We are interested in the reasons people may, or may not, feel able or willing to go to West Africa to participate in efforts to manage the Ebola outbreak. <br>Thinking about your own circumstances, please indicate the extent to which you agree or disagree with the following statements:															I would be more likely to go to West Africa if:								How much of your information on Ebola virus has come from the following sources:								What is your profession?		How much experience do you have since you obtained your primary healthcare qualification?	In what NHS region do you work currently?		Which of the following most closely reflects your current specialty?		If you are a nurse/allied health professional what band are you?
									Response	Comments	I have too much of my own work to do to be able to go	Iâ€™m unwilling to leave my family	Iâ€™m worried about contracting Ebola virus	I do not have the right experience	My employer will not allow me to go	My partner/other family member does not want me to go	I am worried about increasing the workload of my colleagues if I go	Iâ€™m worried about violence or civil unrest in West Africa	Iâ€™m worried that I would not be brought home if I caught Ebola	I donâ€™t know what I would actually do in West Africa	I have not had all the information I need to consider whether or not to help in the current outbreak	I am worried that spending time in West Africa could negatively impact my career	Healthcare workers from the UK will not make any difference to the current outbreak	Illhealth, pregnancy or advancing age prevent me from going.	Any other comments on potential barriers to going to West Africa	Alternative cover arrangements are made to fill my post whilst vacant	I received specific training in personal safety/protective equipment/infection control	I had high quality information regarding what would be required of me	I continued to receive my salary whilst away from my current job	An effective vaccine was available	An effective treatment was available	I had first-hand information from someone who had already been and worked in the current Ebola outbreak	Any comments on other things that would make it easier to go to West Africa	Media reports	Medical literature	Discussion with friends / colleagues	Specific course/training/lecture	Actual experience	Related experience (with other directly transmittable viral haemorrhagic fevers)	Authoritative website (Public Health England, WHO, CDC, etc.)	Other (please specify)	Response	Other (please specify)	Response	Region -	If Other (please specify)	Current Specialty -	If Other (please specify)	Response
3563232025	59068705	2014-04-11 20:52:00	2014-04-11 20:59:00						I haven't considered going		Agree	Disagree	Strongly Disagree	Strongly Agree	Neutral	Strongly Agree	Strongly Disagree	Strongly Disagree	Strongly Disagree	Strongly Agree	Neutral	Strongly Disagree	Strongly Disagree	Strongly Disagree		Strongly Disagree	Neutral	Disagree	Disagree	Disagree	Disagree	Disagree		A lot	A little	None of my information	None of my information	None of my information	None of my information	None of my information		Doctor		25-35 years	Wales		Other specialties (radiology, pathology, academia etc)	Old Age Psychiatry
3563199574	59068705	2014-04-11 20:41:00	2014-04-11 20:45:00						I have considered going, and decided not to		Agree	Agree	Strongly Agree	Disagree	Agree	Neutral	Disagree	Strongly Agree	Agree	Agree	Agree	Disagree	Neutral	Strongly Disagree		Strongly Disagree	Agree	Agree	Agree	Strongly Agree	Strongly Agree	Disagree		A lot	A little	None of my information	None of my information	None of my information	None of my information	A little		Doctor		6-10 years	North of England		Acute medicine
3563098900	59068705	2014-04-11 20:04:00	2014-04-11 20:13:00						I haven't considered going		Neutral	Strongly Agree	Agree	Strongly Agree	Agree	Neutral	Agree	Agree	Agree	Agree	Agree	Neutral	Neutral	Neutral		Neutral	Neutral	Neutral	Agree	Agree	Agree	Neutral	As I haven't worked in acute area of medicine for many years I do not feel I have the right skills	A lot	A moderate amount	A little	None of my information	None of my information	None of my information	A moderate amount		Nurse		25-35 years	North of England		Community/primary care	Sexual health	4 to 7
3562772009	59068705	2014-04-11 18:15:00	2014-04-11 18:21:00						I haven't considered going	i worry it is too risky. not sure what expertise i have to offer. also cant simply leave in the middle of my traiing programme, would need an OOPE to be approved. but main reason is - i would be putting my health at risk.	Agree	Strongly Disagree	Strongly Agree	Neutral	Agree	Neutral	Neutral	Agree	Strongly Agree	Strongly Agree	Strongly Agree	Strongly Disagree	Agree	Strongly Disagree		Neutral	Neutral	Agree	Neutral	Strongly Agree	Strongly Agree	Agree	more emphasis on what specific skills are required so that interested parties can easily identify if they would be useful before making further enquiries	All of my information	A little	A little	None of my information	None of my information	None of my information	None of my information	all from media - tv reports and newspapers with occasional email links from GMC	Doctor		5 years	Midlands and East of England		Other medical specialty with general (internal) medicine	respiratory
3562379319	59068705	2014-04-11 16:04:00	2014-04-11 16:08:00						I have considered going, and decided not to		Neutral	Agree	Agree	Neutral	Neutral	Agree	Agree	Strongly Agree	Agree	Neutral	Neutral	Neutral	Neutral	Disagree		Disagree	Disagree	Disagree	Disagree	Disagree	Disagree	Disagree		A moderate amount	A moderate amount	A little	A moderate amount	None of my information	None of my information	A lot		Biomedical Scientist		25-35 years	North of England		Infection specialty		4 to 7
3562148868	59068705	2014-04-11 14:47:00	2014-04-11 14:49:00						I haven't considered going		Strongly Agree	Strongly Agree	Strongly Agree	Strongly Agree	Strongly Agree	Strongly Agree	Strongly Agree	Strongly Agree	Strongly Agree	Strongly Agree	Strongly Agree	Strongly Agree	Strongly Agree	Strongly Agree		Strongly Disagree	Strongly Disagree	Strongly Disagree	Strongly Disagree	Strongly Disagree	Strongly Disagree	Strongly Disagree		All of my information	None of my information	None of my information	None of my information	None of my information	None of my information	None of my information		Nurse		6-10 years	North of England		Surgical specialties		1 to 3
3562111748	59068705	2014-04-11 14:33:00	2014-04-11 14:40:00						I have made definite plans to go		Neutral	Disagree	Neutral	Neutral	Agree	Disagree	Neutral	Disagree	Disagree	Strongly Disagree	Strongly Disagree	Strongly Disagree	Strongly Disagree	Strongly Disagree	Senior management refusing to sign off permission despite guarantee of financial recompense for back fill from UK MED, sufficient fully trained consultants to provide cover and me offering to do half of it in my own time (annual leave)	Agree	Agree	Agree		Strongly Agree	Agree	Agree		A lot	A moderate amount	A lot	A moderate amount	None of my information	None of my information	A lot		Doctor		15-25 years	Scotland		Emergency medicine	and Paediatric Emergency Medicine
3562058926	59068705	2014-04-11 14:14:00	2014-04-11 14:19:00						I have considered going, and decided not to		Agree	Strongly Agree	Agree	Agree	Agree	Neutral	Neutral	Disagree	Disagree	Agree	Neutral	Agree	Neutral	Disagree	Have just come back from taking three years out overseas. Don't think I'd be allowed any more time off. 2 small children, really need their mum around.	Disagree	Disagree	Agree	Strongly Agree	Strongly Agree	Strongly Agree	Neutral	Information re how would impact our training here.	A lot	A little	A little	A little	None of my information	A moderate amount	A lot		Doctor		11-15 years	North of England		Obstetrics and Gynaecology
3562051959	59068705	2014-04-11 14:11:00	2014-04-11 14:16:00						I haven't considered going		Strongly Agree	Strongly Agree	Strongly Agree	Strongly Agree	Neutral	Disagree	Strongly Agree	Disagree	Strongly Agree	Strongly Agree	Strongly Agree	Disagree	Agree	Disagree		Strongly Disagree	Disagree	Disagree	Disagree	Strongly Agree	Strongly Agree	Disagree		A little	A little	A little	None of my information	None of my information	None of my information	A little		Nurse			North of England		Intensive care medicine & anaesthesia		Nursing student
3562006583	59068705	2014-04-11 13:54:00	2014-04-11 13:57:00						I haven't considered going		Agree	Strongly Agree	Agree	Strongly Agree	Neutral	Neutral	Disagree	Neutral	Strongly Disagree	Strongly Agree	Agree	Disagree	Disagree	Strongly Agree		Disagree	Agree	Agree	Agree	Agree	Agree	Disagree		A lot	A little	A little	None of my information	None of my information	None of my information	A little		Doctor		4 years	Scotland		Other medical specialty with general (internal) medicine
3561982304	59068705	2014-04-11 13:31:00	2014-04-11 13:56:00								Disagree	Disagree	Neutral	Agree	Disagree	Strongly Agree	Neutral	Strongly Agree	Agree	Neutral	Strongly Agree	Strongly Disagree	Strongly Disagree	Strongly Disagree	I am concerned over not having annual leave to take or how to fund the trip/would my expenses there be covered. Mainly concerned about the other social factors around West Africa, violence and hostility.	Agree	Strongly Agree	Agree	Strongly Agree	Strongly Agree	Strongly Agree	Agree	Reassurance that the group that I was to go with are practicing evidence based interventions with minimal risk.	A lot	A lot	A lot	A lot	None of my information	A little	A moderate amount		Nurse		1 year	North of England		Infection specialty		4 to 7
3561904472	59068705	2014-04-11 13:08:00	2014-04-11 13:11:00						I haven't considered going		Strongly Agree	Strongly Agree	Strongly Agree	Strongly Agree	Strongly Agree	Strongly Agree	Strongly Agree	Strongly Agree	Strongly Agree	Disagree	Strongly Agree	Strongly Agree	Strongly Disagree	Strongly Disagree		Strongly Agree	Strongly Agree	Strongly Agree	Strongly Agree	Strongly Agree	Strongly Agree	Neutral		All of my information	A little	A little	None of my information	None of my information	None of my information	All of my information		Doctor		1 year	South of England		Acute medicine
3561868742	59068705	2014-04-11 12:49:00	2014-04-11 12:59:00						I haven't considered going		Neutral	Neutral	Strongly Agree	Strongly Agree	Strongly Agree	Strongly Agree	Neutral	Strongly Agree	Strongly Agree	Neutral	Strongly Agree	Neutral	Neutral	Disagree		Neutral	Neutral	Neutral	Neutral	Strongly Agree	Neutral	Strongly Agree		A little	All of my information	None of my information	None of my information	A moderate amount	A little	None of my information			hca	6-10 years	North of England			haematology	1 to 3
3561839230	59068705	2014-04-11 12:32:00	2014-04-11 12:40:00						I haven't considered going	Hanven't really thought about it until reading your letter in the BMJ and thought that the very least I should do is this questionnaire	Neutral	Disagree	Agree	Neutral	Strongly Disagree	Neutral	Strongly Disagree	Agree	Neutral	Agree	Agree	Strongly Disagree	Disagree	Strongly Disagree	Ablity. I came off the on take rota in September and am at the end of my career. I've spent minimal time in Africa (2 trips to Ethiopia on a project set up by our hospital only).	Strongly Disagree	Strongly Agree	Strongly Agree	Strongly Disagree	Agree	Agree	Agree	how/where would I live and for how long is a tour of duty?	A little	A little	None of my information	None of my information	None of my information	None of my information	None of my information		Doctor		35-45 years	Wales		Acute medicine	diabetes and endocrinology
3561791566	59068705	2014-04-11 12:02:00	2014-04-11 12:08:00						I have considered going, but am undecided	Had I been two years further on in my medical training I would have no hesitation. My aim is to become an ID physician, with special interest in tropical medicine/3rd world	Agree	Agree	Disagree	Strongly Agree	Neutral	Disagree	Agree	Disagree	Disagree	Agree	Agree	Strongly Disagree	Disagree	Strongly Disagree		Agree	Agree	Agree	Neutral	Neutral		Neutral		A little	A moderate amount	A lot	A lot	A moderate amount	A lot	A lot		Doctor		Less than one year	Midlands and East of England		Other medical specialty with general (internal) medicine
3561759163	59068705	2014-04-11 11:41:00	2014-04-11 11:57:00						I have considered going, but am undecided		Neutral	Neutral	Agree	Neutral	Agree	Neutral	Neutral	Strongly Disagree	Strongly Disagree	Strongly Disagree	Strongly Agree	Neutral	Strongly Disagree	Strongly Disagree	I could fund my own expedition to Sierra Leone but it would be good to know what money the government might make available to my employer to back-fill my current (GP) role. There is not enough detail about what expertise is required, I am a GP who can cannulate, but without immediate experience of VHF or tropical diseases, but with a short periodof training could be an effective clinican in West …	Strongly Agree	Strongly Agree	Strongly Agree	Neutral	Agree	Agree	Agree		A lot		None of my information	None of my information	None of my information	None of my information	A lot		Doctor		25-35 years	South of England		Community/primary care
3561663328	59068705	2014-04-11 10:31:00	2014-04-11 10:36:00						I have considered going, and decided not to		Strongly Agree	Agree	Disagree	Neutral	Neutral	Neutral	Agree	Disagree	Strongly Disagree	Disagree	Disagree	Disagree	Strongly Disagree	Strongly Disagree	Am in a locum post so less job security/certainty Employers should offer preserved pension/NI contributions for volunteers	Agree	Agree	Agree	Strongly Agree	Disagree	Disagree	Neutral		A lot	None of my information	A moderate amount	None of my information	None of my information	None of my information	None of my information		Doctor		15-25 years	London		Other medical specialty without general (internal) medicine	GUM/HIV
3561658156	59068705	2014-04-11 10:27:00	2014-04-11 10:40:00						I haven't considered going		Strongly Agree	Strongly Agree	Disagree	Disagree	Neutral	Strongly Agree	Strongly Agree	Disagree	Disagree	Agree	Agree	Disagree	Strongly Disagree	Strongly Disagree		Agree	Strongly Agree	Strongly Agree	Strongly Agree	Disagree	Disagree	Agree		A lot	A moderate amount	A moderate amount	A lot	None of my information	None of my information	A little		Nurse		11-15 years	North of England		Other specialties (radiology, pathology, academia etc)	Academic	4 to 7
3561627684	59068705	2014-04-11 10:04:00	2014-04-11 10:08:00						I haven't considered going		Strongly Agree	Strongly Agree	Strongly Agree	Strongly Agree	Strongly Agree	Strongly Agree	Strongly Agree	Strongly Agree	Strongly Agree	Strongly Agree	Strongly Agree	Strongly Agree	Strongly Disagree	Strongly Agree		Strongly Disagree	Neutral	Neutral	Strongly Agree	Strongly Agree	Strongly Agree	Neutral		A lot	A moderate amount	A moderate amount	None of my information	None of my information	A moderate amount	A lot		Doctor		15-25 years	Midlands and East of England		Other medical specialty without general (internal) medicine
3561620476	59068705	2014-04-11 09:58:00	2014-04-11 10:04:00						I haven't considered going		Neutral	Strongly Agree	Strongly Agree	Strongly Agree	Strongly Agree	Strongly Agree	Neutral	Disagree	Neutral	Neutral	Neutral	Strongly Agree	Strongly Disagree	Disagree	I am a single parent and cannot leave my child/ have no one to leave my child with.	Agree	Agree	Disagree	Strongly Agree	Strongly Agree	Strongly Agree	Neutral		A lot	A lot	None of my information	None of my information	None of my information	A moderate amount	A moderate amount		Doctor		11-15 years	Midlands and East of England		Acute medicine
3561600438	59068705	2014-04-11 09:42:00	2014-04-11 09:47:00						I haven't considered going		Disagree	Strongly Agree	Agree	Strongly Agree	Disagree	Strongly Agree	Disagree	Disagree	Disagree	Agree	Disagree	Disagree	Disagree	Disagree		Disagree	Neutral	Neutral	Agree	Strongly Agree	Strongly Agree	Agree		A moderate amount	A moderate amount	A lot	None of my information	None of my information	None of my information	A lot		Doctor		25-35 years	Northern Ireland and Isle of Man		Community/primary care
3561583476	59068705	2014-04-11 09:28:00	2014-04-11 09:33:00						I have considered going, and decided not to		Agree	Strongly Agree	Neutral	Strongly Disagree	Disagree	Strongly Agree	Agree	Agree	Disagree	Disagree	Disagree	Disagree	Disagree	Disagree		Disagree	Disagree	Disagree	Disagree	Neutral	Neutral	Disagree		A moderate amount	A lot	A moderate amount	None of my information	None of my information	None of my information	A moderate amount		Doctor		25-35 years	London		Intensive care medicine & anaesthesia
3561558687	59068705	2014-04-11 09:08:00	2014-04-11 09:14:00						I have considered going, but am undecided	Would go at the drop of a hat but not sure what help I could be as am disabled	Strongly Disagree	Disagree	Disagree	Agree	Neutral	Neutral	Strongly Disagree	Disagree	Disagree	Agree	Agree	Strongly Disagree	Strongly Disagree	Strongly Agree		Strongly Disagree	Agree	Agree	Agree	Agree	Agree	Agree		A moderate amount	None of my information	A little	None of my information	None of my information	None of my information	A moderate amount			Ex Nurse now in Information	15-25 years	North of England		Other specialties (radiology, pathology, academia etc)		4 to 7
3561548274	59068705	2014-04-11 08:58:00	2014-04-11 09:04:00						I have considered going, but am undecided		Disagree	Agree	Agree	Agree	Neutral	Disagree	Disagree	Disagree	Agree	Agree	Disagree	Strongly Disagree	Strongly Disagree	Strongly Disagree		Disagree	Agree	Agree	Agree	Neutral	Neutral	Disagree		A lot	A moderate amount	A little	None of my information	None of my information	None of my information	A moderate amount		Nurse		15-25 years	North of England		Other medical specialty with general (internal) medicine		4 to 7
3561528685	59068705	2014-04-11 08:42:00	2014-04-11 08:48:00						I have considered going, and decided not to	I have worked overseas before and I have thought about going to help.	Agree	Disagree	Neutral	Disagree	Strongly Agree	Neutral	Neutral	Neutral	Disagree	Disagree	Neutral	Agree	Disagree	Strongly Agree	I currently take immunosuppressants for an autoimmune disorder and so I don't think it would not be appropriate for me to go.	Agree	Strongly Agree	Agree	Strongly Agree	Agree	Agree	Agree		A lot	A little	A moderate amount	None of my information	None of my information	None of my information	A little		Nurse		15-25 years	North of England		Community/primary care		8 to 9
3561522140	59068705	2014-04-11 08:35:00	2014-04-11 08:41:00						I haven't considered going		Agree	Strongly Agree	Strongly Agree	Agree	Agree	Agree	Agree		Strongly Agree	Strongly Agree	Agree	Agree	Neutral	Neutral		Neutral	Disagree	Neutral	Agree	Strongly Agree	Strongly Agree	Neutral		A lot	A moderate amount	A moderate amount	None of my information	None of my information	None of my information	A little		Nurse		15-25 years	North of England		Surgical specialties		8 to 9
3561460273	59068705	2014-04-11 07:29:00	2014-04-11 07:36:00						I have considered going, and decided not to	I would like to but have childcare responsibilities which prevent me from going. Your second comment below about being unwilling to leave my family is not the most appropriate way to describe the reason I cannot go but I guess it sums up the reason for not being able to go.	Disagree	Neutral	Disagree	Disagree	Neutral	Neutral	Neutral	Strongly Disagree	Disagree	Strongly Disagree	Neutral	Strongly Disagree	Strongly Disagree	Strongly Disagree		Neutral	Neutral	Neutral	Neutral	Disagree	Disagree	Disagree		A moderate amount	A moderate amount	None of my information	None of my information	None of my information	None of my information	None of my information		Nurse		15-25 years	North of England		Intensive care medicine & anaesthesia		8 to 9
3561456213	59068705	2014-04-11 07:25:00	2014-04-11 07:28:00						I have considered going, and decided not to		Agree	Strongly Agree	Agree	Neutral	Neutral	Agree	Agree	Neutral	Neutral	Agree	Neutral	Disagree	Disagree	Agree		Agree	Agree	Disagree	Agree	Agree	Agree	Disagree		A lot	A little	A little	None of my information	None of my information	None of my information	A little		Nurse		15-25 years	North of England		Intensive care medicine & anaesthesia		4 to 7
3561422697	59068705	2014-04-11 06:45:00	2014-04-11 06:48:00						I haven't considered going		Neutral	Agree	Neutral	Agree	Disagree	Agree	Neutral	Neutral	Neutral	Neutral	Neutral	Neutral	Neutral	Strongly Disagree		Disagree	Disagree	Neutral	Neutral	Agree	Agree	Neutral		A moderate amount	A moderate amount	A little	A little	None of my information	A moderate amount			Doctor		6-10 years	North of England		Other medical specialty with general (internal) medicine
3561395438	59068705	2014-04-11 06:10:00	2014-04-11 07:39:00						I have made definite plans to go
3561391872	59068705	2014-04-11 06:07:00	2014-04-11 06:13:00						I have considered going, and decided not to		Agree	Strongly Agree	Strongly Agree	Agree	Agree	Strongly Agree	Strongly Agree	Strongly Agree	Neutral	Strongly Agree	Neutral	Neutral	Agree	Strongly Disagree		Disagree	Disagree	Neutral	Agree	Agree	Agree	Agree		A lot	A lot	None of my information	None of my information	None of my information	None of my information	A lot				15-25 years	South of England		Paediatric medical specialty
3561358827	59068705	2014-04-11 05:26:00	2014-04-11 05:36:00						I have made definite plans to go		Disagree	Strongly Disagree	Disagree	Disagree	Strongly Disagree	Disagree	Strongly Disagree	Strongly Disagree	Disagree	Strongly Disagree	Strongly Disagree	Strongly Disagree	Strongly Disagree	Strongly Disagree		Agree	Strongly Agree	Strongly Agree	Strongly Agree	Neutral	Agree	Strongly Agree	More direct flights to go there	A lot	A little	A moderate amount	A lot	A little	A little	A moderate amount	MÃ©decins Sans FrontiÃ¨res/Doctors Without Borders (MSF)	Paramedic		11-15 years	I don't live in the UK (please specify where below)	Australia	Emergency medicine		4 to 7
3561350771	59068705	2014-04-11 03:34:00	2014-04-11 05:22:00						I haven't considered going		Neutral	Strongly Agree	Strongly Disagree	Strongly Disagree	Neutral	Agree	Strongly Disagree	Strongly Disagree	Disagree	Neutral	Disagree	Strongly Disagree	Disagree	Strongly Disagree		Neutral	Disagree	Disagree	Disagree	Agree	Agree	Neutral		A moderate amount	A moderate amount	A moderate amount	A lot	A little	A lot	A moderate amount		Doctor		6-10 years	North of England		Other medical specialty with general (internal) medicine
3561260120	59068705	2014-04-11 03:30:00	2014-04-11 03:35:00						I have considered going, but am undecided		Disagree	Disagree	Agree	Disagree	Disagree	Disagree	Neutral	Agree	Neutral	Disagree	Strongly Disagree	Disagree	Neutral	Disagree		Neutral	Strongly Agree	Strongly Agree	Strongly Agree	Strongly Agree	Agree	Agree		A little	A moderate amount	A moderate amount	A moderate amount	None of my information	A little	A moderate amount
3561099434	59068705	2014-04-11 01:26:00	2014-04-11 01:32:00						I have considered going, and decided not to		Agree	Strongly Agree	Strongly Agree	Agree	Disagree		Disagree	Agree	Agree	Disagree	Disagree	Strongly Disagree	Strongly Disagree	Strongly Disagree		Agree	Strongly Agree	Strongly Agree	Agree	Strongly Agree	Strongly Agree	Agree		A lot	A lot	A little	None of my information	None of my information	None of my information	A lot		Doctor		6-10 years	I don't live in the UK (please specify where below)		Other specialties (radiology, pathology, academia etc)
3561021638	59068705	2014-04-11 00:37:00	2014-04-11 00:44:00						I haven't considered going		Neutral	Agree	Neutral	Agree	Neutral	Agree	Neutral	Disagree	Neutral	Neutral	Agree	Strongly Disagree	Strongly Disagree	Disagree		Agree	Strongly Agree	Agree	Neutral	Agree	Agree	Agree		A lot	None of my information	A moderate amount	None of my information	A little	None of my information	None of my information		Doctor		6-10 years	South of England		Acute medicine
3561015938	59068705	2014-04-11 00:34:00	2014-04-11 00:43:00						I haven't considered going		Strongly Agree	Strongly Agree	Strongly Agree	Strongly Agree	Strongly Agree	Strongly Agree	Disagree	Disagree	Strongly Agree	Strongly Agree	Strongly Agree	Disagree	Disagree	Strongly Disagree		Disagree	Agree	Agree	Agree	Agree	Strongly Agree	Agree		A lot	A moderate amount	None of my information	None of my information	None of my information	None of my information	None of my information		Doctor		35-45 years	I don't live in the UK (please specify where below)	Argentina	Other medical specialty with general (internal) medicine
3560902711	59068705	2014-03-11 23:29:00	2014-03-11 23:34:00						I haven't considered going	Feel I currently have insufficient experience to help	Disagree	Disagree	Disagree	Strongly Agree	Neutral	Agree	Disagree	Disagree	Disagree	Disagree	Disagree	Disagree	Disagree	Strongly Disagree		Agree	Strongly Agree	Strongly Agree	Agree	Agree	Agree	Agree		A moderate amount	A moderate amount	A little	None of my information	None of my information	A little	A moderate amount		Doctor		3 years	Scotland		Other specialties (radiology, pathology, academia etc)	Public health
3560864189	59068705	2014-03-11 23:09:00	2014-03-11 23:14:00						I have considered going, and decided not to		Disagree	Strongly Disagree	Strongly Disagree	Strongly Agree	Neutral	Disagree	Disagree	Disagree	Disagree	Agree	Disagree	Disagree	Disagree	Disagree	I am a community paedaitrician spending most ofmy time on committees. My practical skills have long gone to ruin and I am not really sure what I would have to offer	Neutral	Disagree	Disagree	Strongly Disagree	Strongly Disagree	Strongly Disagree	Strongly Disagree		A little	A lot	None of my information	None of my information	None of my information	None of my information	A lot		Doctor		35-45 years	London		Community/primary care
3560783687	59068705	2014-03-11 22:30:00	2014-03-11 22:40:00						I have considered going, but am undecided	I have been advised not to go by my supervisors, however I would like to go...	Strongly Agree	Strongly Disagree	Agree	Disagree	Agree	Disagree	Disagree	Neutral	Agree	Agree	Neutral	Strongly Agree	Strongly Disagree	Strongly Disagree	1. revalidation and obtaining necessary requirements (e.g. patient feedbacks). 2. currently / about to apply for CESR - going to Africa may derail this. 3. cover at work - unclear if there would be any cover arrangements, otherwise I'd not be able to go.	Strongly Agree	Neutral	Neutral	Agree	Strongly Agree	Strongly Agree	Disagree	Cover is the most important thing. Personal safety is also important, but wouldn't stop me going necessarily (whereas my colleagues would!)	A moderate amount	A lot	A lot	None of my information	None of my information	None of my information	A little	I read a lot! have read all the medical info I could find, plus media reports and various links from friends in the field.	Doctor		15-25 years	London		Paediatric intensive care or anaesthesia	neonatology (newborn intensive care)
3560705593	59068705	2014-03-11 21:19:00	2014-03-11 22:02:00						I have considered going, but am undecided	I don't think I currently fulfil the necessary requirements to be accepted.	Agree	Neutral	Agree	Strongly Agree	Neutral	Strongly Agree	Strongly Disagree	Strongly Disagree	Strongly Disagree	Neutral	Neutral	Strongly Disagree	Strongly Disagree	Strongly Disagree		Neutral	Strongly Agree	Strongly Agree	Neutral	Strongly Agree	Strongly Agree	Agree		A little	A lot	A little	None of my information	None of my information	None of my information	A lot		Doctor		6-10 years	South of England		Surgical specialties
3560685576	59068705	2014-03-11 21:49:00	2014-03-11 22:01:00						I have considered going, but am undecided	I am going on a training course next week in preparation for going. The organisation I have previously worked with is still deciding whether they are able to respond.	Disagree	Disagree	Neutral	Agree	Disagree	Disagree	Agree	Strongly Disagree	Strongly Disagree	Strongly Disagree	Strongly Disagree	Strongly Disagree	Strongly Disagree	Neutral	Last question above is not applicable to me.	Agree	Agree	Neutral	Disagree	Strongly Disagree	Strongly Disagree	Disagree	If there was a central point to find out which organisations were responding and what vaccanies there are. I'd like to go with a Christian organisation but difficult to find what organisations are responding.	A moderate amount	A little	A moderate amount	None of my information	None of my information	A little	A little		Doctor		6-10 years	Midlands and East of England		Surgical specialties
3560569365	59068705	2014-03-11 21:05:00	2014-03-11 21:10:00						I have considered going, and decided not to		Disagree	Agree	Agree	Agree	Disagree	Neutral	Disagree	Disagree	Disagree	Agree	Agree	Disagree	Disagree	Disagree		Disagree	Agree	Strongly Agree	Disagree	Agree	Agree	Neutral		A lot	A little	A little	None of my information	None of my information	None of my information	A moderate amount		Doctor		15-25 years	Midlands and East of England		Community/primary care
3560569124	59068705	2014-03-11 21:05:00	2014-03-11 21:11:00						I have considered going, but am undecided		Strongly Agree	Agree	Disagree	Agree	Neutral	Agree	Strongly Agree	Neutral	Agree	Strongly Agree	Neutral	Strongly Disagree	Disagree	Disagree		Agree	Agree	Strongly Agree	Agree	Neutral	Neutral	Disagree		A lot	A lot	A little	None of my information	None of my information	None of my information	A lot		Doctor		35-45 years	North of England		Community/primary care
3560536595	59068705	2014-03-11 20:53:00	2014-03-11 20:59:00						I haven't considered going		Agree	Disagree	Disagree	Agree	Neutral	Disagree	Disagree	Disagree	Agree	Agree	Disagree	Neutral	Disagree	Disagree		Agree	Agree	Agree	Agree	Neutral	Neutral	Agree		A lot	A moderate amount	None of my information	None of my information	None of my information	None of my information	None of my information		Doctor		6-10 years	Scotland		Acute medicine
3560513990	59068705	2014-03-11 20:40:00	2014-03-11 20:53:00						I have considered going, but am undecided		Disagree	Strongly Disagree	Agree	Disagree	Neutral	Neutral	Disagree	Disagree	Strongly Agree	Agree	Strongly Agree	Strongly Disagree	Disagree	Strongly Disagree	The main concern is the uncertainty regarding medical evacuation (noted it is on a case-by-case basis at present). Also, I wonder if my participation would be more useful in terms of the public health input rather than the clinical work (which is supportive care and symptom management).	Agree	Strongly Agree	Strongly Agree	Agree	Agree	Agree	Agree	If I had explicit information on my role and responsibilities, including training with the team I would be working with.	A moderate amount	A moderate amount	A moderate amount	A little	None of my information	None of my information	A moderate amount		Doctor		6-10 years	North of England		Infection specialty
3560467761	59068705	2014-03-11 20:28:00	2014-03-11 20:35:00						I haven't considered going		Strongly Agree	Strongly Agree	Neutral	Disagree	Strongly Agree	Strongly Agree	Strongly Agree	Neutral	Disagree	Neutral	Agree	Agree	Disagree	Strongly Agree		Disagree	Disagree	Disagree	Disagree	Disagree	Disagree	Disagree		A lot	A little	A moderate amount	None of my information	None of my information	None of my information	A moderate amount		Doctor		11-15 years	Scotland		Other medical specialty with general (internal) medicine
3560377810	59068705	2014-03-11 19:57:00	2014-03-11 20:05:00						I have considered going, but am undecided		Agree	Disagree	Disagree	Disagree	Strongly Agree	Disagree	Agree	Disagree	Disagree	Disagree	Disagree	Strongly Agree	Disagree	Disagree		Strongly Agree	Agree	Agree	Strongly Agree	Disagree	Disagree	Strongly Agree	GP, private enterprise rather than an NHS employee. The practice simply can't afford to let me go. If isolation is required after return, like the US, this will make it even more difficult. I would have to resign my partnership to go, have mortgage and a car loan	A lot	A little	A little	A lot	None of my information	None of my information	A lot	Diploma in Tropical Medicine	Doctor		15-25 years	I don't live in the UK (please specify where below)	Ireland	Community/primary care
3560317509	59068705	2014-03-11 19:36:00	2014-03-11 19:52:00						I haven't considered going		Disagree	Neutral	Agree	Agree	Strongly Disagree	Agree	Strongly Disagree	Agree	Disagree	Neutral	Neutral	Disagree	Disagree	Disagree	I retired from General Practice before revalidation became necessary, and it is impractical to revalidate when not in active practice, therefore I have no licence to practise, even voluntarily, as a doctor.	Disagree	Agree	Agree	Disagree	Strongly Agree	Strongly Agree	Agree		A moderate amount	A little	A little	None of my information	None of my information	None of my information	A little		Doctor		35-45 years		Retired	Community/primary care
3560191970	59068705	2014-03-11 18:53:00	2014-03-11 18:56:00						I have considered going, but am undecided		Disagree	Strongly Agree	Disagree	Disagree	Disagree	Agree	Disagree	Disagree	Disagree	Disagree	Neutral	Strongly Disagree	Strongly Disagree	Strongly Disagree		Neutral	Agree	Agree	Disagree	Disagree	Disagree	Neutral		A lot	A lot	A lot	None of my information	None of my information	A moderate amount	A moderate amount		Doctor		6-10 years	Midlands and East of England		Other medical specialty with general (internal) medicine
3560142612	59068705	2014-03-11 18:36:00	2014-03-11 18:39:00						I haven't considered going		Strongly Agree	Strongly Agree	Strongly Agree	Strongly Agree	Strongly Agree	Strongly Agree	Agree	Agree	Disagree	Agree	Agree	Disagree	Disagree	Disagree		Agree	Strongly Agree	Strongly Agree	Strongly Agree	Strongly Agree	Strongly Agree	Strongly Agree		A moderate amount	A moderate amount	A lot	None of my information	None of my information	None of my information	A moderate amount		Doctor		3 years	London		Other medical specialty with general (internal) medicine
3560114012	59068705	2014-03-11 18:26:00	2014-03-11 18:35:00						I have considered going, and decided not to	Not very seriously considered going in view of home commitments	Neutral	Agree	Agree	Agree	Agree	Disagree	Neutral	Neutral	Disagree	Agree	Neutral	Disagree	Disagree	Disagree	Main concern is family, current job and not feeling that I would be particularly useful. Probably giving financial support more appropriate.	Agree	Strongly Agree	Agree	Neutral	Agree	Agree	Neutral		A lot	A little	A moderate amount	None of my information	None of my information	None of my information	A little		Doctor		15-25 years	North of England		Community/primary care	Palliative care
3560040298	59068705	2014-03-11 17:59:00	2014-03-11 18:05:00						I have considered going, and decided not to		Strongly Agree	Strongly Agree	Strongly Agree	Strongly Agree	Agree	Strongly Agree	Strongly Agree	Neutral	Strongly Agree	Strongly Agree	Strongly Agree	Neutral	Neutral	Disagree		Strongly Agree	Disagree	Agree	Strongly Agree	Agree	Strongly Agree	Strongly Agree		A lot	A moderate amount	A moderate amount	None of my information	None of my information	None of my information	A little		Doctor		15-25 years	Midlands and East of England		Other medical specialty with general (internal) medicine
3560039042	59068705	2014-03-11 17:59:00	2014-03-11 18:03:00						I haven't considered going		Agree	Agree	Agree	Agree	Neutral	Agree	Agree	Strongly Agree	Agree	Neutral	Disagree	Neutral	Agree	Agree		Disagree	Neutral	Neutral	Neutral	Agree	Agree	Agree		A lot	A moderate amount	A lot	A little	None of my information	None of my information	None of my information		Doctor		6-10 years	South of England		Other medical specialty with general (internal) medicine
3559981595	59068705	2014-03-11 17:39:00	2014-03-11 17:52:00						I have considered going, but am undecided	I am a midwife and not a nurse, although the needs are hight for maternity support in this Ebola crisis I am sure if UK midwives are needed/wanted.	Strongly Disagree	Neutral	Agree	Disagree	Neutral	Agree	Strongly Disagree	Disagree	Neutral	Disagree	Agree	Disagree	Disagree	Strongly Disagree	How will I manage to pay my rent and bills for the time that I would be in West Africa.	Neutral	Strongly Agree	Strongly Agree	Strongly Agree	Strongly Agree	Strongly Agree	Agree		A lot	A moderate amount	A lot	A moderate amount	None of my information	None of my information	A little			Midwife and Social Worker	1 year	Midlands and East of England		Obstetrics and Gynaecology	intrapartum midwifery care	4 to 7
3559973215	59068705	2014-03-11 17:36:00	2014-03-11 17:39:00						I haven't considered going		Agree	Agree	Agree	Neutral	Agree	Agree	Agree	Agree	Agree	Agree	Agree	Disagree	Strongly Disagree	Strongly Disagree		Agree	Agree	Agree	Agree	Strongly Agree	Strongly Agree	Agree		A lot	A lot	A lot	A lot	None of my information	None of my information	A moderate amount		Doctor		6-10 years	Wales		Other medical specialty with general (internal) medicine
3559958136	59068705	2014-03-11 17:31:00	2014-03-11 17:35:00						I have considered going, but am undecided	Would be very difficult to get the time out of program and to leave the hospital I currently work short staffed	Agree	Neutral	Neutral	Disagree	Agree	Strongly Agree	Agree	Neutral	Disagree	Disagree	Agree	Agree	Disagree	Disagree		Agree	Strongly Agree	Strongly Agree	Strongly Agree	Strongly Agree	Strongly Agree	Agree		A little	A moderate amount	A moderate amount	A moderate amount	None of my information	None of my information	None of my information	I have a diploma in tropical medicne	Doctor		6-10 years	Midlands and East of England		Acute medicine
3559922997	59068705	2014-03-11 17:18:00	2014-03-11 17:22:00						I haven't considered going		Strongly Agree	Strongly Agree	Agree	Agree			Strongly Agree			Strongly Agree						Disagree								A moderate amount	A moderate amount	A moderate amount	None of my information	None of my information	None of my information	A moderate amount		Doctor		11-15 years	North of England		Other medical specialty with general (internal) medicine
3559910359	59068705	2014-03-11 17:14:00	2014-03-11 17:19:00						I have considered going, but am undecided		Agree	Agree	Agree	Neutral	Disagree	Agree	Agree	Disagree	Disagree	Agree	Agree	Disagree	Disagree	Disagree		Agree	Agree	Agree	Agree	Agree	Agree	Agree		A lot	A lot	A little	None of my information	None of my information	None of my information	A moderate amount		Doctor		15-25 years	North of England		Community/primary care
3559895466	59068705	2014-03-11 17:08:00	2014-03-11 17:14:00						I have considered going, but am undecided		Neutral	Agree	Strongly Agree	Neutral	Disagree	Strongly Agree	Neutral	Agree	Strongly Agree	Agree	Strongly Agree	Neutral	Disagree	Neutral		Neutral	Strongly Agree	Strongly Agree	Strongly Agree	Strongly Agree	Strongly Agree	Strongly Agree		All of my information	A moderate amount	A lot	None of my information	None of my information	None of my information	A moderate amount		Doctor		6-10 years	North of England		Other medical specialty with general (internal) medicine
3559884943	59068705	2014-03-11 17:06:00	2014-03-11 17:09:00								Strongly Agree	Strongly Agree	Strongly Agree	Strongly Agree	Neutral	Neutral	Strongly Agree	Strongly Agree	Disagree	Agree	Strongly Agree	Disagree	Disagree	Disagree		Agree	Agree	Strongly Agree	Strongly Agree	Strongly Agree	Strongly Agree	Strongly Agree		A lot	A lot	A moderate amount	None of my information	None of my information	None of my information	A moderate amount		Doctor		25-35 years	North of England		Acute medicine
3559824253	59068705	2014-03-11 16:47:00	2014-03-11 16:50:00						I haven't considered going		Strongly Agree	Neutral	Agree	Disagree	Agree	Strongly Agree	Neutral	Disagree	Disagree	Agree	Agree	Neutral	Strongly Disagree	Strongly Disagree		Neutral	Agree	Agree	Agree	Strongly Agree	Strongly Agree	Disagree		A moderate amount	A little	None of my information	None of my information	None of my information	A little	None of my information		Doctor		6-10 years	Scotland		Other medical specialty with general (internal) medicine
3559812576	59068705	2014-03-11 16:43:00	2014-03-11 16:46:00						I haven't considered going		Agree	Strongly Agree	Strongly Agree	Strongly Agree	Neutral	Strongly Agree	Strongly Agree	Strongly Agree	Strongly Agree	Strongly Agree	Strongly Agree	Disagree	Disagree	Disagree		Disagree	Disagree	Disagree	Disagree	Agree	Agree	Neutral		A moderate amount	A moderate amount	A moderate amount	None of my information	None of my information	None of my information	A moderate amount		Nurse		25-35 years	North of England		Infection specialty	HIV	4 to 7
3559770436	59068705	2014-03-11 16:30:00	2014-03-11 16:35:00						I haven't considered going		Agree	Strongly Agree	Strongly Agree	Agree		Neutral	Disagree	Disagree	Strongly Agree	Agree	Agree	Disagree	Disagree	Disagree		Neutral	Disagree	Disagree	Neutral		Strongly Agree	Agree		All of my information	None of my information	A little	None of my information	None of my information	None of my information	None of my information		Nurse		25-35 years	North of England		Paediatric intensive care or anaesthesia		4 to 7
3559623528	59068705	2014-03-11 15:41:00	2014-03-11 15:49:00						I have considered going, but am undecided		Strongly Disagree	Disagree	Disagree	Agree	Strongly Disagree	Disagree	Strongly Disagree	Strongly Disagree	Agree	Agree	Agree	Strongly Disagree	Strongly Disagree	Strongly Disagree	Am I too old - 77- and out of clinical practice for many years- to be of any value?	Strongly Disagree	Agree	Agree	Strongly Disagree	Neutral	Neutral	Neutral		A lot	A lot	A little	None of my information	None of my information	None of my information	None of my information		Doctor		35-45 years		Northern Ireland - retired		Ob/Gyn retired
3559511494	59068705	2014-03-11 15:03:00	2014-03-11 15:09:00						I haven't considered going	Currently a junior doctor in the NHS, not sure if I am allowed time off work to go?	Strongly Agree	Neutral	Neutral	Agree	Strongly Agree	Neutral	Agree		Disagree	Agree	Agree	Agree	Disagree	Strongly Disagree	Need to make it clear what leave doctors working in the NHS are entitled to, and what levels of doctor are needed to do what.	Strongly Agree	Strongly Agree	Strongly Agree	Strongly Agree	Strongly Agree	Strongly Agree	Strongly Agree		A lot	A little	A lot	None of my information	None of my information	None of my information	A little		Doctor		3 years	London		Other medical specialty with general (internal) medicine
3559357703	59068705	2014-03-11 14:07:00	2014-03-11 14:11:00						I have considered going, but am undecided		Strongly Agree	Disagree	Agree	Strongly Disagree	Agree	Agree	Agree	Agree	Agree	Agree	Strongly Disagree	Strongly Disagree	Strongly Disagree	Agree		Agree	Agree	Agree	Agree	Strongly Agree	Strongly Agree	Strongly Agree		A lot	A lot	A lot	A lot	None of my information	A moderate amount	A lot		Doctor		15-25 years	Northern Ireland and Isle of Man		Infection specialty
3559280641	59068705	2014-03-11 13:34:00	2014-03-11 13:39:00						I have considered going, and decided not to		Agree	Agree	Agree	Disagree	Disagree	Agree	Agree	Agree	Agree	Agree	Agree	Disagree	Disagree	Disagree		Agree	Agree	Agree	Agree	Agree	Agree	Agree		A moderate amount	A lot	A moderate amount	A lot	None of my information	A little	A lot		Doctor		25-35 years	Midlands and East of England		Other specialties (radiology, pathology, academia etc)	Consultant Microbiologist
3559157020	59068705	2014-03-11 12:19:00	2014-03-11 12:29:00						I haven't considered going		Agree	Strongly Agree	Agree	Agree	Strongly Agree	Strongly Agree	Neutral	Neutral	Neutral	Agree	Agree	Neutral	Disagree	Neutral		Agree	Agree	Agree	Agree	Strongly Agree	Strongly Agree	Agree	arrangements would need to be in place for domestic responsibilities- carer for grandchildren 1 day per week.	All of my information	A little	A little	None of my information	None of my information	None of my information	A little		Nurse		25-35 years	North of England		Other specialties (radiology, pathology, academia etc)	Sexually transmitted infections, HIV and contraception.	4 to 7
3559137680	59068705	2014-03-11 12:10:00	2014-03-11 12:13:00						I haven't considered going		Agree	Strongly Agree	Disagree	Disagree	Neutral	Strongly Agree	Agree	Neutral	Neutral	Agree	Neutral	Disagree	Strongly Disagree	Neutral		Strongly Disagree	Strongly Disagree	Strongly Disagree	Strongly Disagree	Strongly Disagree	Strongly Disagree	Strongly Disagree		A moderate amount	A lot	A lot	A little	A little	A little	A lot		Nurse		6-10 years	North of England		Infection specialty	Infectious Diseases	4 to 7
3559132513	59068705	2014-03-11 12:05:00	2014-03-11 12:12:00						I haven't considered going		Strongly Agree	Strongly Agree	Agree	Disagree	Agree	Agree	Strongly Agree	Disagree	Disagree	Disagree	Disagree	Disagree	Strongly Disagree	Strongly Disagree		Agree	Agree	Agree	Strongly Agree	Disagree	Disagree	Agree		A lot	A little	A lot	None of my information	None of my information	None of my information	A moderate amount		Doctor		5 years	Scotland		Other medical specialty with general (internal) medicine	Geriatrics
3559123122	59068705	2014-03-11 11:59:00	2014-03-11 12:03:00						I haven't considered going		Strongly Agree	Strongly Agree	Neutral	Neutral	Agree	Agree	Agree	Neutral	Disagree	Agree	Agree	Strongly Disagree	Strongly Disagree	Neutral		Neutral	Neutral	Neutral	Neutral	Neutral	Neutral	Neutral		A moderate amount	A moderate amount	None of my information	None of my information	None of my information	None of my information	A little		Doctor		25-35 years	North of England		Community/primary care
3559065494	59068705	2014-03-11 11:14:00	2014-03-11 11:17:00						I haven't considered going		Strongly Agree	Strongly Agree	Agree	Neutral	Neutral	Neutral	Agree	Agree	Neutral	Agree	Agree	Neutral	Neutral	Strongly Disagree		Strongly Agree	Strongly Agree	Strongly Agree	Strongly Agree	Strongly Agree	Strongly Agree	Strongly Agree		A moderate amount	None of my information	None of my information	None of my information	None of my information	None of my information	None of my information		Nurse		15-25 years	North of England		Acute medicine		4 to 7
3559051324	59068705	2014-03-11 11:02:00	2014-03-11 11:04:00						I have considered going, and decided not to		Neutral	Agree	Agree	Neutral	Disagree	Strongly Agree	Disagree	Neutral	Disagree	Disagree	Neutral	Disagree	Neutral	Strongly Disagree		Disagree	Agree	Agree	Agree	Strongly Agree	Strongly Agree	Agree		A lot	A moderate amount	A little	A little	None of my information	A little	A little
3559040453	59068705	2014-03-11 10:53:00	2014-03-11 10:57:00						I have considered going, but am undecided		Disagree	Disagree	Strongly Agree	Strongly Agree	Disagree	Strongly Agree	Disagree	Agree	Agree	Strongly Agree	Strongly Agree	Agree	Strongly Disagree	Strongly Disagree		Disagree	Strongly Agree	Strongly Agree	Agree	Strongly Agree	Strongly Agree	Strongly Agree		A lot	A little	A moderate amount	A little	None of my information	None of my information	A little		Doctor		2 years	Wales		Emergency medicine
3559036545	59068705	2014-03-11 10:50:00	2014-03-11 10:54:00						I haven't considered going		Agree	Agree	Agree	Agree	Agree	Agree	Strongly Disagree	Agree	Disagree	Strongly Agree	Neutral	Agree	Neutral	Disagree		Disagree	Disagree	Disagree	Agree	Strongly Agree	Strongly Agree	Disagree		A lot	A little	A lot	None of my information	None of my information	None of my information	None of my information		Doctor		11-15 years	North of England		Other medical specialty without general (internal) medicine
3559007064	59068705	2014-03-11 10:25:00	2014-03-11 10:29:00						I haven't considered going		Agree	Strongly Agree	Disagree	Disagree	Disagree	Agree	Strongly Disagree	Agree	Disagree	Disagree	Neutral	Disagree	Disagree	Disagree	Imoney	Agree	Agree	Agree	Strongly Agree	Agree	Agree	Agree		A little	A moderate amount	A little	A little	None of my information	None of my information	None of my information		Doctor		15-25 years	Wales		Community/primary care
3558984040	59068705	2014-03-11 10:05:00	2014-03-11 10:13:00						I haven't considered going	I have a 15 month baby and a 3 year old and this would not be practically possible at this time.	Agree	Strongly Agree	Neutral	Neutral	Neutral	Agree	Agree	Neutral	Neutral	Disagree	Agree	Neutral	Disagree	Disagree	I have a 15 month baby and a 3 year old and this would not be practically possible at this time.	Agree	Agree	Agree	Agree	Neutral	Neutral	Neutral		A moderate amount	A lot	A moderate amount	A moderate amount	None of my information	None of my information	A lot		Doctor		11-15 years	London		Other medical specialty without general (internal) medicine	Palliative Medicine
3558983077	59068705	2014-03-11 10:04:00	2014-03-11 10:08:00						I haven't considered going		Strongly Agree	Neutral	Disagree	Agree	Agree	Neutral	Neutral	Disagree	Strongly Disagree	Disagree	Neutral	Neutral	Disagree	Strongly Disagree		Agree	Agree	Agree	Strongly Agree	Strongly Agree	Strongly Agree	Neutral		A lot	A little	A lot	None of my information	None of my information	None of my information	None of my information		Doctor		4 years	South of England		Acute medicine
3558975704	59068705	2014-03-11 09:57:00	2014-03-11 10:01:00						I haven't considered going		Agree	Agree	Agree	Agree	Neutral	Agree	Agree	Agree	Agree	Agree	Agree	Agree	Disagree	Disagree		Agree	Agree	Agree	Agree	Agree	Agree	Agree		A lot	A lot	A little	None of my information	None of my information	None of my information	None of my information		Doctor		6-10 years	North of England		Other medical specialty without general (internal) medicine
3558906507	59068705	2014-03-11 08:54:00	2014-03-11 08:59:00						I haven't considered going		Strongly Agree	Strongly Agree	Strongly Agree	Strongly Agree	Neutral	Strongly Agree	Strongly Agree	Strongly Agree	Agree	Strongly Agree	Neutral	Strongly Disagree	Neutral	Strongly Disagree		Disagree	Agree	Agree	Agree	Agree	Agree	Neutral		A little	A lot	None of my information	None of my information	None of my information	A little	A lot		Doctor		35-45 years	London		Community/primary care
3558895832	59068705	2014-03-11 08:41:00	2014-03-11 09:05:00						I have made definite plans to go	I have offered my participation to 2 organisations; 1. the International Red Cross - and they declined due to my age, their age limit being 65 and I am 71 2. the Swedish Authority for the Protection of the Community (MSB). They have not come back to me yet.	Strongly Disagree	Disagree	Disagree	Disagree	Strongly Disagree	Neutral	Strongly Disagree	Agree	Neutral	Strongly Agree	Disagree	Strongly Disagree	Strongly Disagree	Strongly Disagree	In case my current very good health deteriorates	Strongly Disagree	Agree	Agree	Strongly Disagree	Agree	Agree	Agree		A lot	A lot	A lot	None of my information	None of my information	None of my information	A lot		Doctor	GP Swedish who have worked in London 2004 now retired but works as locum on and off in Sweden	more than 45 years	I don't live in the UK (please specify where below)	Sweden	Other medical specialty with general (internal) medicine
3558895463	59068705	2014-03-11 08:42:00	2014-03-11 08:47:00						I have considered going, but am undecided	I have applied to go with various organisations but I have not yet been approached by any agencies	Disagree	Disagree	Agree	Neutral	Strongly Disagree	Neutral	Strongly Disagree	Strongly Agree	Agree	Disagree	Disagree	Strongly Disagree	Strongly Disagree	Strongly Disagree		Neutral	Strongly Agree	Strongly Agree	Agree	Strongly Agree	Agree	Neutral		A little	A lot	A lot	A lot	None of my information	None of my information	A lot		Nurse		6-10 years	London	I work in various UK locations	Intensive care medicine & anaesthesia		4 to 7
3558883283	59068705	2014-03-11 08:29:00	2014-03-11 08:36:00						I have considered going, but am undecided	I am waiting for responses from organisations I have applied to but I definitely wish to go. My primary concern is covering my mortgage payments and other continuous expenses whilst I am away, as most organisations are only talking about sending you fro 4-6 weeks, not long enough to rent my home out.	Disagree	Disagree	Agree	Agree	Disagree	Strongly Disagree	Strongly Disagree	Neutral	Strongly Agree	Strongly Disagree	Disagree	Strongly Disagree	Strongly Disagree	Strongly Disagree	Financial - covering my expenses whilst I am there.	Agree	Strongly Agree	Strongly Agree	Strongly Agree	Strongly Agree	Strongly Agree	Strongly Agree		A moderate amount	A lot	A lot	A lot	None of my information	None of my information	A lot		Nurse		11-15 years	Midlands and East of England		Emergency medicine		4 to 7
3558824430	59068705	2014-03-11 07:14:00	2014-03-11 07:19:00						I haven't considered going		Agree	Strongly Agree	Agree	Agree	Agree	Disagree	Agree	Neutral	Disagree	Neutral	Neutral	Neutral	Agree	Strongly Disagree		Agree	Agree	Agree	Agree	Agree	Agree	Agree		A lot	A little	A lot	None of my information	None of my information	None of my information	None of my information		Doctor		4 years	London		Other medical specialty with general (internal) medicine
3558762971	59068705	2014-03-11 05:41:00	2014-03-11 05:46:00						I haven't considered going	I have small children and my husband works F/T	Neutral	Strongly Agree	Agree	Neutral	Neutral	Strongly Agree	Neutral	Neutral	Agree	Neutral	Disagree	Disagree	Strongly Disagree	Strongly Disagree		Neutral	Strongly Agree	Strongly Agree	Strongly Agree	Strongly Agree		Neutral		A lot	A lot	A little	None of my information	None of my information	None of my information	A little		Nurse		15-25 years	London		Intensive care medicine & anaesthesia		4 to 7
3558740126	59068705	2014-03-11 04:29:00	2014-03-11 05:15:00						I haven't considered going		Strongly Agree	Agree	Disagree	Agree	Disagree	Neutral	Disagree	Disagree	Strongly Disagree	Agree	Disagree	Disagree	Strongly Disagree	Disagree		Neutral	Agree	Agree	Agree	Neutral	Strongly Agree	Strongly Agree		A lot	A moderate amount	None of my information	None of my information	None of my information	None of my information	A moderate amount		Nurse		5 years	Midlands and East of England		Emergency medicine		4 to 7
3558645767	59068705	2014-03-11 03:10:00	2014-03-11 03:13:00						I haven't considered going				Strongly Agree										Strongly Agree						Strongly Agree	Strongly Agree	Strongly Agree				All of my information							Doctor		more than 45 years			Other specialties (radiology, pathology, academia etc)
3558571553	59068705	2014-03-11 01:51:00	2014-03-11 02:01:00						I haven't considered going		Strongly Agree	Strongly Agree	Agree	Agree	Agree	Strongly Agree	Strongly Agree	Strongly Agree		Neutral	Neutral	Disagree	Disagree	Neutral	30s is not a time for single women with a more than full time job to leave their personal life - it is a life-defining time for us	Agree	Agree	Agree	Neutral	Agree	Agree	Neutral	Security of health workers	A little	A moderate amount	A moderate amount	A moderate amount	None of my information	None of my information	A moderate amount		Doctor		5 years	London		Other medical specialty with general (internal) medicine
3558419021	59068705	2014-02-11 23:02:00	2014-02-11 23:40:00						I haven't considered going	Not to a serious level, as a Christian would need to perceive GOD through the Saviour JESUS' Voice through HIS Bible somehow directing me to this choice...	Agree	Strongly Agree	Strongly Agree	Neutral	Strongly Disagree	Neutral	Neutral	Agree	Strongly Agree	Agree	Agree	Disagree	Disagree	Neutral	Depends whether gospel emphasis within organisation going with and stamina	Neutral	Neutral	Agree	Agree	Strongly Agree	Strongly Agree	Agree		A lot	A little	None of my information	None of my information	None of my information	None of my information	A little	Christian Medical Fellowship articles. NHS Choices	Nurse		3 years	South of England		Community/primary care		4 to 7
3558401494	59068705	2014-02-11 23:01:00	2014-02-11 23:05:00						I have considered going, and decided not to		Disagree	Neutral	Neutral	Agree	Disagree	Strongly Agree	Disagree	Disagree	Neutral	Agree	Agree	Strongly Disagree	Strongly Disagree	Strongly Disagree		Agree	Agree	Strongly Agree	Agree	Strongly Agree	Strongly Agree	Agree		A moderate amount	A little	A lot	None of my information	None of my information	None of my information	None of my information		Doctor		2 years	North of England			Locum
3558397576	59068705	2014-02-11 22:56:00	2014-02-11 23:02:00						I have considered going, and decided not to		Neutral	Agree	Strongly Disagree	Agree	Disagree	Strongly Agree	Disagree	Disagree	Neutral	Disagree	Disagree	Strongly Disagree	Strongly Disagree	Strongly Disagree		Disagree	Disagree	Disagree	Disagree	Strongly Agree	Strongly Agree	Agree		A lot	A lot	A lot	None of my information	None of my information	None of my information	A lot		Doctor		1 year	London
3558389863	59068705	2014-02-11 22:49:00	2014-02-11 22:54:00						I haven't considered going		Agree	Disagree	Strongly Agree	Strongly Agree	Strongly Agree	Neutral	Strongly Agree	Strongly Agree	Strongly Agree	Strongly Agree	Strongly Agree	Strongly Agree	Disagree	Disagree	Needing to take time off from training posts	Strongly Agree	Strongly Agree	Strongly Agree	Strongly Agree	Strongly Agree	Strongly Agree	Strongly Agree		A moderate amount	None of my information	A moderate amount	None of my information	None of my information	None of my information	None of my information	If I am honest I have not done any research myself	Doctor		3 years	Midlands and East of England		Community/primary care
3558359642	59068705	2014-02-11 22:19:00	2014-02-11 22:34:00						I have considered going, and decided not to		Strongly Agree	Strongly Agree	Agree	Agree	Agree	Disagree	Agree	Agree	Disagree	Disagree	Agree	Agree	Disagree	Disagree		Agree	Agree	Agree	Strongly Agree	Agree	Agree	Agree		A lot	A moderate amount	A moderate amount	A little	None of my information	None of my information	A little		Doctor		6-10 years	South of England		Other medical specialty with general (internal) medicine
3558336722	59068705	2014-02-11 21:55:00	2014-02-11 22:08:00						I haven't considered going		Strongly Agree	Strongly Agree	Strongly Agree	Neutral	Agree	Strongly Agree	Agree	Agree	Neutral	Neutral	Disagree	Agree	Disagree	Strongly Disagree	I have not considered going as I have 2 small children and who would look after them or help us as a family if I go away and in case something serious happens to me.	Neutral	Strongly Agree	Neutral	Strongly Agree	Strongly Agree	Strongly Agree	Agree	Help with Childcare	A lot	A lot	A little	None of my information	None of my information	None of my information	A lot		Doctor		11-15 years	Midlands and East of England		Community/primary care
3558330906	59068705	2014-02-11 21:49:00	2014-02-11 21:55:00						I haven't considered going		Agree	Agree	Agree	Neutral	Neutral	Agree	Neutral	Agree	Agree	Agree	Neutral	Disagree	Neutral	Agree	At 60 I think I am too old, this is a young person's game.I am unsure of the facilities which would be available and what would be expected of a doctor.	Disagree	Disagree	Agree	Neutral	Agree	Agree	Neutral		A lot	A lot	A moderate amount	None of my information	None of my information	None of my information	None of my information		Doctor		35-45 years	North of England		Community/primary care
3558328470	59068705	2014-02-11 21:47:00	2014-02-11 21:52:00						I have considered going, and decided not to	currently in a training post so unable to take time out.	Agree	Disagree	Neutral	Neutral	Agree	Disagree	Neutral	Neutral	Disagree	Disagree	Agree	Strongly Agree	Disagree	Disagree		Strongly Agree	Neutral	Agree	Strongly Agree	Neutral	Strongly Agree	Agree		A lot	A lot	A little	None of my information	None of my information	None of my information	A little		Doctor		3 years	South of England		Acute medicine
3558318500	59068705	2014-02-11 21:33:00	2014-02-11 21:41:00						I haven't considered going		Strongly Agree	Neutral	Disagree	Strongly Agree	Strongly Agree	Strongly Agree		Agree	Disagree	Strongly Agree	Neutral	Disagree	Strongly Disagree	Strongly Agree	Trying for a baby!	Strongly Agree	Agree	Strongly Agree	Strongly Agree	Agree	Agree	Neutral		A little	A lot	A lot	A lot	None of my information	None of my information	A lot		Doctor		11-15 years	London		Other specialties (radiology, pathology, academia etc)	Rheumatology
3558305061	59068705	2014-02-11 21:21:00	2014-02-11 21:27:00						I have considered going, but am undecided		Neutral	Agree	Strongly Agree	Neutral	Agree	Disagree	Agree	Neutral	Strongly Agree	Agree	Strongly Agree	Disagree	Disagree	Strongly Disagree		Agree	Agree	Agree	Agree	Strongly Agree	Strongly Agree	Strongly Agree		A moderate amount	A moderate amount	A moderate amount	None of my information	None of my information	None of my information	A lot		Doctor		5 years	London		Community/primary care
3558304226	59068705	2014-02-11 21:20:00	2014-02-11 22:01:00						I have made definite plans to go	I have had an interview with, and accepted a post with, the Kings Sierra Leone Partnership working in Freetown. I intend to go in the first week of December although the exact date is yet to be confirmed.	Strongly Disagree	Disagree	Neutral	Strongly Disagree	Strongly Disagree	Strongly Disagree	Strongly Disagree	Disagree	Strongly Disagree	Strongly Disagree	Strongly Disagree	Strongly Disagree	Strongly Disagree	Strongly Disagree	Potential barriers include financial commitments, e.g. mortgages and stigma of coming home and the risk presented to those I would come into contact.	Strongly Disagree	Disagree	Disagree	Disagree	Agree	Agree	Neutral	I am in a very unique position in that I do not currently have a training position so the first point is irrelevant to me. I know from the unit I am going to be working in that I will have on-site in-country training but I would welcome some official training before I go. I am going without the availability of a vaccine or treatment so it is difficult to answer this in a tick-box but I think that…	A lot	A moderate amount	A moderate amount	A lot	A moderate amount	None of my information	A lot	Actual experience - not my own, but talking to the clinical lead in my interview gave me much more information about the current situation.	Doctor		2 years	London		Acute medicine
3558300722	59068705	2014-02-11 21:17:00	2014-02-11 21:20:00						I have considered going, and decided not to		Agree	Neutral	Disagree	Strongly Agree	Agree	Neutral	Agree	Neutral	Disagree	Neutral	Agree	Disagree	Strongly Disagree	Disagree	Only an F1 - don't think we can go	Agree	Agree	Agree	Agree	Neutral	Neutral	Agree		A lot	A little	A little	None of my information	None of my information	None of my information	A moderate amount		Doctor		Less than one year	Scotland		Acute medicine
3558296164	59068705	2014-02-11 21:12:00	2014-02-11 21:18:00						I have considered going, and decided not to		Neutral	Agree	Strongly Agree	Disagree	Neutral	Agree	Agree	Strongly Agree	Strongly Agree	Disagree	Agree	Strongly Agree	Strongly Disagree	Strongly Disagree		Strongly Agree	Strongly Agree	Strongly Agree	Strongly Agree	Strongly Agree	Strongly Agree	Strongly Agree		A lot	A lot	A moderate amount	A lot	A little	A little	A lot		Nurse		6-10 years	South of England		Surgical specialties		4 to 7
3558294954	59068705	2014-02-11 20:53:00	2014-02-11 21:17:00						I haven't considered going		Agree	Agree	Neutral	Neutral	Neutral	Neutral	Neutral	Agree	Disagree	Agree	Agree	Strongly Agree	Neutral	Strongly Disagree		Agree	Agree	Agree	Agree	Neutral	Neutral	Agree		A lot	A moderate amount	A moderate amount	None of my information	None of my information	A little	A moderate amount		Doctor		3 years		North East of England	Other medical specialty with general (internal) medicine	Respiratory Medicine
3558288045	59068705	2014-02-11 21:02:00	2014-02-11 21:14:00						I have considered going, but am undecided		Neutral	Strongly Disagree	Neutral	Agree	Strongly Agree	Strongly Disagree	Neutral	Neutral	Agree	Agree	Agree	Disagree	Strongly Disagree	Strongly Disagree		Strongly Agree	Strongly Agree	Strongly Agree	Strongly Agree		Neutral	Disagree		A little	A moderate amount	A little	None of my information	None of my information	A little	None of my information		Doctor		11-15 years	South of England		Other specialties (radiology, pathology, academia etc)
3558286420	59068705	2014-02-11 21:01:00	2014-02-11 21:05:00						I haven't considered going		Agree	Agree	Agree	Agree	Neutral	Agree	Agree	Agree	Disagree	Agree	Neutral	Neutral	Neutral	Strongly Disagree		Disagree	Disagree	Disagree	Disagree	Disagree	Disagree	Disagree		A lot	A moderate amount	A moderate amount	A moderate amount	None of my information	None of my information	None of my information		Doctor		5 years	London		Other medical specialty with general (internal) medicine
3558263120	59068705	2014-02-11 20:36:00	2014-02-11 20:41:00						I have considered going, but am undecided		Agree	Agree	Agree	Agree	Agree	Neutral	Disagree	Agree	Agree	Strongly Agree	Strongly Agree	Disagree	Disagree	Disagree		Strongly Agree	Strongly Agree	Strongly Agree	Strongly Agree	Neutral	Agree	Strongly Agree		A lot	A moderate amount	A moderate amount	A little	None of my information	None of my information	A moderate amount		Nurse		6-10 years	London		Obstetrics and Gynaecology		4 to 7
3558253726	59068705	2014-02-11 20:25:00	2014-02-11 20:30:00						I have considered going, but am undecided		Agree	Agree	Neutral	Agree	Agree	Agree	Strongly Agree	Neutral	Disagree	Neutral	Agree	Disagree	Disagree	Disagree		Agree	Agree	Agree	Agree	Neutral	Neutral	Agree		A lot	A lot	A lot	A lot	None of my information	A little	A lot		Doctor		3 years	North of England		Infection specialty
3558253368	59068705	2014-02-11 20:25:00	2014-02-11 20:30:00						I have considered going, and decided not to		Neutral	Agree	Agree	Agree	Strongly Agree	Agree	Strongly Agree	Neutral	Neutral	Neutral	Agree	Neutral	Disagree	Strongly Disagree	Deanery is not supportive	Agree	Agree	Agree	Agree	Neutral	Neutral	Neutral		None of my information	A little	None of my information	None of my information	None of my information	None of my information	A little		Doctor		3 years	North of England		Other specialties (radiology, pathology, academia etc)
3558227868	59068705	2014-02-11 19:57:00	2014-02-11 20:04:00						I haven't considered going	I work in psychiatry and don't think there is a need for psychiatric services	Agree	Strongly Agree	Agree	Strongly Agree	Neutral	Agree	Neutral	Neutral	Neutral	Agree	Agree	Neutral	Neutral	Neutral		Agree	Agree	Agree	Agree	Agree	Agree	Neutral		A lot	A little	None of my information	None of my information	None of my information	None of my information	None of my information		Doctor		5 years	London		Other specialties (radiology, pathology, academia etc)	Psychiatry
3558196556	59068705	2014-02-11 19:23:00	2014-02-11 19:27:00						I have considered going, and decided not to		Strongly Agree	Agree	Agree	Agree	Neutral	Strongly Agree	Strongly Agree	Neutral	Neutral	Agree	Neutral	Strongly Disagree	Strongly Disagree	Strongly Disagree		Strongly Agree	Agree	Agree	Agree	Strongly Disagree	Strongly Disagree	Strongly Disagree		A lot	A lot	A moderate amount	None of my information	None of my information	A little	A moderate amount		Doctor		more than 45 years	Midlands and East of England		Infection specialty
3558169689	59068705	2014-02-11 18:53:00	2014-02-11 19:10:00						I have considered going, but am undecided		Disagree	Disagree	Disagree	Agree	Neutral	Neutral	Disagree	Disagree	Strongly Disagree	Disagree	Disagree	Strongly Disagree	Strongly Disagree	Strongly Disagree	I am an oncology trainee but as I am only ST3 level I am still very close to my general medical training. I actually send an enquiry to UK-MED in Sept to find out more info but have not yet heard back - I wondered if it is because I do not work in a speciality that would typically be expected to be 'useful'?	Agree	Strongly Agree	Strongly Agree	Disagree	Disagree	Disagree	Neutral		A moderate amount	A little	A little	None of my information	None of my information	None of my information	None of my information		Doctor		5 years	Scotland		Other medical specialty without general (internal) medicine	Medical Oncology
3558144196	59068705	2014-02-11 18:23:00	2014-02-11 18:31:00						I have considered going, and decided not to		Strongly Agree	Neutral	Neutral	Strongly Agree	Neutral	Strongly Agree	Strongly Agree	Neutral	Strongly Agree	Strongly Agree	Strongly Agree	Strongly Disagree	Strongly Disagree	Strongly Disagree		Strongly Agree	Strongly Agree	Strongly Agree	Agree	Strongly Agree	Strongly Agree	Strongly Agree		A lot	A little	A moderate amount	None of my information	None of my information	None of my information	A little		Doctor		6-10 years	Northern Ireland and Isle of Man		Other medical specialty without general (internal) medicine
3558141255	59068705	2014-02-11 18:01:00	2014-02-11 18:27:00						I have considered going, but am undecided		Neutral	Agree	Agree	Neutral	Strongly Disagree	Neutral	Strongly Disagree	Disagree	Strongly Disagree	Agree	Agree	Strongly Disagree	Strongly Agree	Strongly Agree		Strongly Disagree	Strongly Agree	Strongly Agree	Strongly Disagree	Strongly Agree	Strongly Agree	Strongly Agree		A lot	A lot	None of my information	None of my information	None of my information	None of my information	None of my information		Doctor	retired GP	35-45 years		retired		General practice
3558137824	59068705	2014-02-11 18:16:00	2014-02-11 18:21:00						I have considered going, and decided not to		Strongly Disagree	Neutral	Strongly Agree	Strongly Agree	Strongly Disagree	Strongly Agree	Strongly Disagree	Agree	Strongly Agree	Agree	Neutral	Strongly Disagree	Neutral	Strongly Disagree		Strongly Disagree	Strongly Agree	Strongly Agree	Strongly Agree	Strongly Agree	Strongly Agree	Strongly Agree		A lot	A lot	A lot	A little	None of my information	None of my information	A lot		Nurse		6-10 years	I don't live in the UK (please specify where below)	Canada	Paediatric emergency medicine
3558134310	59068705	2014-02-11 18:12:00	2014-02-11 18:19:00						I haven't considered going		Neutral	Strongly Agree	Strongly Agree	Agree	Neutral	Strongly Agree	Neutral	Agree	Disagree	Disagree	Agree	Neutral	Disagree	Disagree		Agree	Strongly Agree	Strongly Agree	Strongly Agree	Strongly Agree	Strongly Agree	Strongly Agree		A moderate amount	A little	A moderate amount	None of my information	None of my information	None of my information	None of my information		Doctor		3 years	North of England		Other medical specialty with general (internal) medicine
3558070534	59068705	2014-02-11 17:01:00	2014-02-11 17:06:00						I have considered going, but am undecided	I am an FY2 doctor and therefore do not think it will be possible for me to go at present. I am considering it for my year out next year, if I was considered eligible.	Agree	Agree	Agree	Strongly Agree		Agree	Strongly Agree	Agree	Agree	Agree	Agree	Disagree	Strongly Disagree	Strongly Disagree		Agree	Agree	Strongly Agree	Strongly Agree	Agree	Agree	Agree		A lot	A lot	A little	None of my information	None of my information	None of my information	A little		Doctor		1 year	Midlands and East of England		Community/primary care
3558068988	59068705	2014-02-11 16:58:00	2014-02-11 17:06:00						I have considered going, but am undecided		Strongly Agree	Strongly Disagree	Disagree	Disagree	Agree	Disagree	Agree	Disagree	Disagree	Disagree	Disagree	Strongly Disagree	Disagree	Disagree	work load in primary care	Strongly Agree	Disagree	Disagree	Neutral	Strongly Disagree	Strongly Disagree	Agree		A lot	A lot	A little	None of my information	None of my information	A moderate amount	A little		Doctor		25-35 years	Midlands and East of England		Community/primary care
3558063303	59068705	2014-02-11 16:53:00	2014-02-11 16:55:00								Agree	Agree	Strongly Agree	Strongly Agree		Agree	Agree	Agree	Neutral	Neutral	Neutral	Neutral	Neutral	Strongly Agree		Neutral	Neutral		Agree	Disagree	Disagree	Disagree		A moderate amount	A moderate amount	A moderate amount	A moderate amount	A moderate amount	A moderate amount	A moderate amount
3558022241	59068705	2014-02-11 16:04:00	2014-02-11 16:10:00						I haven't considered going		Neutral	Agree	Disagree	Disagree	Neutral	Agree	Disagree	Neutral	Disagree	Agree	Agree	Disagree	Disagree	Agree	Currently recovering from trauma injury	Neutral	Agree	Agree	Agree	Neutral	Neutral	Agree		A moderate amount	A moderate amount	A moderate amount	A moderate amount	None of my information	None of my information	A moderate amount		Doctor		25-35 years	Wales		Intensive care medicine & anaesthesia
3558002536	59068705	2014-02-11 15:40:00	2014-02-11 15:45:00						I have considered going, but am undecided		Agree	Neutral	Neutral	Neutral	Agree	Neutral	Agree	Agree	Neutral	Neutral	Strongly Agree	Neutral	Agree	Strongly Disagree		Agree	Agree	Agree	Agree	Agree	Agree	Agree		A little	A little	A little	None of my information	None of my information	None of my information	A little		Doctor		11-15 years	Midlands and East of England		Other medical specialty with general (internal) medicine
3557992741	59068705	2014-02-11 15:27:00	2014-02-11 15:32:00						I have considered going, and decided not to	I have considered going but I feel that my Trust and neurology department are very unlikely to give me any sort of leave from my training programme to go	Neutral	Neutral	Agree	Agree	Strongly Agree	Strongly Agree	Strongly Agree	Strongly Agree	Neutral	Strongly Agree	Strongly Agree	Disagree	Disagree	Strongly Disagree	not been advertised or promoted as a viable, supported option by our trust, hospital or training programme directors	Strongly Agree	Strongly Agree	Strongly Agree	Strongly Agree	Strongly Agree	Strongly Agree	Strongly Agree	more support and encouragement from employers and also training	A lot	A lot	A lot	None of my information	None of my information	None of my information	None of my information		Doctor		6-10 years	Midlands and East of England		Other medical specialty without general (internal) medicine
3557989132	59068705	2014-02-11 15:23:00	2014-02-11 15:30:00						I have considered going, but am undecided	I am retired, still registered but unlicensed and am therefore not sure that I would be accepted to go.	Strongly Disagree	Disagree	Disagree	Neutral	Strongly Disagree	Disagree	Strongly Disagree	Disagree	Disagree	Strongly Agree	Agree	Strongly Disagree	Disagree	Strongly Disagree	See above	Strongly Disagree	Agree	Agree	Strongly Disagree	Disagree		Neutral		A moderate amount	A moderate amount	None of my information	None of my information	None of my information	None of my information	None of my information		Doctor	Consultant gastroenterologist (retired)	35-45 years	North of England	Retired	Other medical specialty with general (internal) medicine	Retired
3557984620	59068705	2014-02-11 15:18:00	2014-02-11 15:28:00						I haven't considered going	I would have definitely considered going at an earlier stage of my life - before I had a husband and children to consider	Disagree	Strongly Agree	Disagree	Disagree	Agree	Strongly Agree	Agree	Strongly Disagree	Strongly Disagree	Strongly Disagree	Strongly Disagree	Strongly Disagree	Strongly Disagree	Strongly Disagree	Healthcare workers who are infected should NOT be brought back, in my opinion. We are not more important than the indigenous populations of West Africa and repatriation costs money and riskes spreading the virus to UK health staff	Agree	Strongly Disagree	Strongly Disagree	Agree	Strongly Disagree	Strongly Disagree	Strongly Disagree	I can't go as my family needs me here.	A lot	A lot	None of my information	None of my information	None of my information	A little	None of my information	I previously completed a 3 month course in Tropical Medicine in Liverpool and spent a year working in rural South Africa	Doctor		15-25 years	South of England		Paediatric medical specialty
3557954289	59068705	2014-02-11 14:39:00	2014-02-11 14:43:00						I haven't considered going		Strongly Agree	Neutral	Neutral	Agree	Agree	Neutral	Strongly Agree	Agree	Neutral	Agree	Strongly Agree	Disagree	Neutral	Strongly Disagree		Strongly Agree	Strongly Agree	Strongly Agree	Strongly Agree	Neutral	Neutral	Neutral		All of my information	A moderate amount	A moderate amount	A little	None of my information	None of my information	A little		Doctor		4 years	Scotland		Acute medicine
3557952709	59068705	2014-02-11 14:37:00	2014-02-11 14:42:00						I haven't considered going		Strongly Agree	Agree	Agree	Disagree	Strongly Agree	Strongly Agree	Strongly Agree	Agree	Strongly Disagree	Agree	Disagree	Disagree	Agree	Strongly Disagree		Agree	Agree	Agree	Agree	Agree	Agree	Disagree	As I am a partner in general practice not an employee I doubt anything could persuade me to go, locums aren't the same as partners.	A moderate amount	A lot	A little	None of my information	None of my information	None of my information	A moderate amount		Doctor		25-35 years	Scotland		Community/primary care
3557930488	59068705	2014-02-11 14:08:00	2014-02-11 14:12:00						I haven't considered going		Agree	Disagree	Agree	Agree	Neutral	Neutral	Disagree	Strongly Agree	Neutral	Agree	Agree	Disagree	Neutral	Disagree		Agree	Agree	Agree	Agree	Neutral	Neutral	Agree		A moderate amount	A moderate amount	A little	A little	None of my information	None of my information	A little		Doctor		15-25 years	I don't live in the UK (please specify where below)	Australia	Obstetrics and Gynaecology
3557906165	59068705	2014-02-11 13:34:00	2014-02-11 13:42:00						I have considered going, and decided not to	I have recently retired and thought about volunteering to help in the third world but MSF require most of their medical volunteers to have a Diploma in Tropical Medicine. I don't have this but they are right to demand it.	Disagree	Agree	Agree	Strongly Agree	Disagree	Agree	Strongly Disagree	Disagree	Strongly Disagree	Agree	Neutral	Strongly Disagree	Disagree	Agree	I worry that I would be costly in terms of local resources, food, water etc - much more so than a local person and that my consumption would outweigh any contribution I would make.	Disagree	Agree	Strongly Agree	Neutral	Agree	Agree	Neutral	As a retired person, I would not expect a salary.	A moderate amount	A lot	A little	None of my information	None of my information	None of my information	None of my information		Doctor		35-45 years	Scotland		Community/primary care
3557854620	59068705	2014-02-11 12:15:00	2014-02-11 12:19:00						I have considered going, and decided not to	Junior within a training programme - not possible to get time out easily whilst in the middle of the programme	Disagree	Neutral	Disagree	Disagree	Agree	Agree	Disagree	Strongly Disagree	Disagree	Strongly Disagree	Disagree	Strongly Disagree	Disagree	Strongly Disagree		Disagree	Disagree	Disagree	Disagree	Disagree	Disagree	Strongly Agree		A lot	A lot	A lot	A moderate amount	None of my information	None of my information	A moderate amount		Doctor		4 years	London		Other medical specialty with general (internal) medicine	Core Medical Training
3557830629	59068705	2014-02-11 11:01:00	2014-02-11 12:21:00						I have considered going, but am undecided		Disagree	Disagree	Disagree	Disagree	Neutral	Disagree	Neutral	Strongly Disagree	Disagree	Strongly Disagree	Disagree	Strongly Disagree	Disagree	Disagree		Neutral	Strongly Agree	Strongly Agree	Strongly Agree	Disagree	Agree	Agree	I have not been approached by anybody in the U.K. and would not know how to go about if I wanted to go. I am an experienced GP with MPH and humanitarian experience in several African countries (mostly with MSF). I think because I work as a locum I am not on specific NHS mailing lists and may miss out on information, or maybe GPs are not targeted in this campaign. Also, I am not an U.K. national. …	A lot	A lot	A lot	A moderate amount	None of my information	None of my information	A lot		Doctor		15-25 years	London		Community/primary care
3557827939	59068705	2014-02-11 11:27:00	2014-02-11 11:35:00						I have considered going, and decided not to		Strongly Agree	Strongly Disagree		Neutral		Agree		Agree	Agree	Agree	Agree	Strongly Agree	Strongly Disagree	Strongly Disagree		Agree	Agree	Agree	Agree	Strongly Agree	Strongly Agree	Strongly Agree		A lot	A lot	A lot	All of my information	None of my information	A little	A moderate amount		Doctor		4 years	North of England		Other medical specialty with general (internal) medicine
3557821100	59068705	2014-02-11 11:14:00	2014-02-11 11:20:00						I have considered going, but am undecided	Working already in severely resource constrained setting in Uganda where access to palliative care v limited, our team stretched to limit and also aware my area of expertise is not ID	Agree	Strongly Disagree	Strongly Disagree	Agree	Strongly Disagree	Strongly Disagree	Agree	Strongly Disagree	Neutral	Disagree	Neutral	Strongly Disagree	Disagree	Strongly Disagree		Agree	Neutral	Agree	Neutral	Disagree	Disagree	Disagree	We have our own Ebola outbreaks and they have been well contained so the infection issues not such a major concern	A lot	A moderate amount	A moderate amount	A moderate amount	A moderate amount	A lot	A lot	Experience in my hospital	Doctor		15-25 years		Uganda		Palliative care
3557800110	59068705	2014-02-11 10:33:00	2014-02-11 10:38:00						I have considered going, but am undecided		Agree	Agree	Agree	Neutral	Neutral	Strongly Agree	Agree	Disagree	Neutral	Disagree	Neutral	Disagree	Disagree	Disagree		Agree	Strongly Agree	Strongly Agree	Strongly Agree	Neutral	Neutral	Agree		A moderate amount	A little	A moderate amount	A moderate amount	None of my information	A moderate amount	A moderate amount		Nurse		25-35 years	London		Other medical specialty with general (internal) medicine		8 to 9
3557796418	59068705	2014-02-11 10:24:00	2014-02-11 10:31:00						I haven't considered going	I am only an FY1 but would consider going if a similar outbreak were to occur once I am more senior	Agree	Disagree	Disagree	Strongly Agree	Neutral	Neutral	Agree	Disagree	Disagree	Agree	Disagree	Disagree	Strongly Disagree	Disagree		Agree	Strongly Agree	Strongly Agree	Strongly Agree	Strongly Agree	Strongly Agree	Strongly Agree	If I had completed a diploma in tropical health	A moderate amount	A moderate amount	A moderate amount	None of my information	None of my information	None of my information	A little	The media is obviously useless	Doctor		Less than one year	South of England		Surgical specialties
3557773949	59068705	2014-02-11 09:37:00	2014-02-11 09:59:00						I have considered going, and decided not to	I'm a GP so my partners would be responsible for my workload in my absence. We are currently working at rather more than full capacity and I can't ask them to take on any more work. Even if we were paid a locum fee it is unlikely that one could be recruited, and even if one could be found to cover my official workload there would still be a significant shortfall in my unofficial workload (unpaid …	Strongly Agree	Disagree	Agree	Disagree	Agree	Disagree	Strongly Agree	Disagree	Strongly Disagree	Strongly Disagree	Strongly Disagree	Strongly Disagree	Strongly Disagree	Strongly Disagree	Length of likely time away	Strongly Agree	Strongly Agree	Agree	Strongly Agree	Neutral	Neutral	Neutral	Current calls for volunteers are perceived to be remote & from central sources. A strong drive from local employers (in my case, our CCG) actively soliciting volunteers & spelling out how they would make it easier for both the volunteers and those trying to fill the jobs they've left behind would also help.	A moderate amount	A lot	A little	None of my information	None of my information	None of my information	A little		Doctor		25-35 years	South of England		Community/primary care
3557767820	59068705	2014-02-11 09:24:00	2014-02-11 09:31:00						I haven't considered going		Strongly Agree	Agree	Agree	Strongly Agree	Strongly Agree	Agree	Strongly Agree	Strongly Disagree	Disagree	Agree	Neutral	Disagree	Disagree	Strongly Disagree		Strongly Agree	Strongly Agree	Agree	Neutral	Strongly Agree	Agree	Agree		A lot	A little	A lot	None of my information	None of my information	A little	None of my information		Doctor		6-10 years	North of England		Other medical specialty with general (internal) medicine
3557763840	59068705	2014-02-11 09:16:00	2014-02-11 09:22:00						I have considered going, and decided not to		Neutral	Disagree	Agree	Disagree	Disagree	Strongly Agree	Strongly Disagree	Strongly Disagree	Strongly Disagree	Disagree	Agree	Strongly Disagree	Strongly Disagree	Neutral		Strongly Disagree	Agree	Agree	Strongly Agree	Strongly Agree	Strongly Agree	Neutral		A lot	A moderate amount	A little	None of my information	None of my information	None of my information	A little		Doctor		25-35 years	Midlands and East of England		Other specialties (radiology, pathology, academia etc)
3557756471	59068705	2014-02-11 08:59:00	2014-02-11 09:07:00						I have considered going, but am undecided		Disagree	Neutral	Disagree	Strongly Disagree	Neutral	Strongly Agree	Neutral	Neutral	Disagree	Strongly Disagree	Strongly Disagree	Disagree	Strongly Disagree	Strongly Disagree		Strongly Agree	Agree	Neutral	Strongly Agree	Disagree	Disagree	Agree		A little	A moderate amount	A moderate amount	A lot	A moderate amount	A moderate amount	A lot		Doctor		11-15 years	I don't live in the UK (please specify where below)	Spain	Emergency medicine
3557754039	59068705	2014-02-11 08:54:00	2014-02-11 08:58:00						I have considered going, and decided not to		Agree	Strongly Agree	Agree	Neutral	Neutral	Strongly Agree	Agree	Disagree	Strongly Disagree	Disagree	Disagree	Disagree	Disagree	Strongly Disagree		Agree	Agree	Agree	Strongly Agree	Strongly Agree	Strongly Agree	Agree		A moderate amount	A lot	A little	None of my information	None of my information	None of my information	A little		Doctor		4 years	London		Other medical specialty with general (internal) medicine
3557750154	59068705	2014-02-11 08:45:00	2014-02-11 08:55:00						I haven't considered going		Strongly Agree	Neutral	Disagree	Agree	Neutral	Neutral	Strongly Agree	Neutral	Strongly Disagree	Neutral	Strongly Disagree	Strongly Disagree	Strongly Disagree	Strongly Disagree		Disagree	Disagree	Disagree	Disagree	Disagree	Disagree	Disagree		A moderate amount	A lot	A moderate amount	None of my information	None of my information	None of my information	A lot		Doctor		15-25 years		SE England		GP
3557745624	59068705	2014-02-11 08:35:00	2014-02-11 08:38:00						I haven't considered going		Agree	Agree	Agree	Agree	Agree	Agree	Neutral	Neutral	Agree	Agree	Agree	Disagree	Neutral	Disagree		Disagree	Disagree	Agree	Agree	Agree	Agree	Neutral		A moderate amount	A little	A little	None of my information	None of my information	None of my information	None of my information		Doctor		6-10 years	North of England		Other medical specialty with general (internal) medicine
3557729072	59068705	2014-02-11 07:56:00	2014-02-11 08:03:00						I haven't considered going		Disagree	Strongly Agree	Strongly Agree	Disagree	Disagree	Agree	Agree	Disagree	Disagree	Disagree	Disagree	Strongly Disagree	Strongly Disagree	Disagree	Family commitments	Disagree	Agree	Neutral	Neutral	Strongly Agree	Agree	Neutral		A lot	A little	A little	None of my information	None of my information	None of my information	A little	Very little good quality medical info out there - getting info from YouTube and Google searches of newspaper articles which in retrospect is appalling. There is a lack of knowledge out there.	Doctor		15-25 years	Midlands and East of England		Emergency medicine
3557693755	59068705	2014-02-11 06:17:00	2014-02-11 06:21:00						I haven't considered going		Agree	Agree	Agree	Strongly Agree	Neutral	Neutral	Strongly Agree	Agree	Strongly Agree	Agree	Neutral	Neutral	Neutral	Disagree		Neutral	Agree	Strongly Agree	Strongly Agree	Agree	Agree	Neutral		A moderate amount	A moderate amount	A little	A little	None of my information	None of my information	A moderate amount		Doctor		25-35 years	Midlands and East of England		Other medical specialty without general (internal) medicine
3557686991	59068705	2014-02-11 05:56:00	2014-02-11 06:03:00						I have considered going, and decided not to		Agree	Neutral	Neutral	Agree	Disagree	Agree	Agree	Disagree	Disagree	Agree	Neutral	Disagree	Disagree	Agree	H/O depression, particularly triggered by travel & being away from familiar/routine. I don't think I could cope with this sort of situation. That is more of a barrier to me than fear of contracting ebola or disruption of my usual work. I did seriously consider volunteering to go.	Agree	Agree	Agree	Neutral	Neutral	Neutral	Disagree		A moderate amount	A little	A little	None of my information	None of my information	None of my information	A little		Doctor		25-35 years	South of England		Community/primary care
3557670892	59068705	2014-02-11 05:09:00	2014-02-11 05:13:00						I have considered going, but am undecided		Agree	Neutral	Agree	Disagree	Agree	Strongly Agree	Strongly Agree	Disagree	Neutral	Strongly Disagree	Agree	Agree	Disagree	Strongly Disagree		Strongly Agree	Strongly Agree	Agree	Agree	Strongly Agree	Strongly Agree	Neutral		All of my information	A little	A little	None of my information	None of my information	None of my information	None of my information		Doctor		6-10 years	London		Emergency medicine
3557629989	59068705	2014-02-11 03:26:00	2014-02-11 03:33:00						I have considered going, but am undecided		Strongly Disagree	Disagree	Agree	Disagree	Disagree	Agree	Disagree	Neutral	Agree	Disagree	Disagree	Strongly Disagree	Strongly Disagree	Strongly Disagree		Agree	Agree	Agree	Agree	Neutral	Neutral		If I had adequate training before hand, I would definitely consider going out there to help.	A lot	A lot	A moderate amount	A little	None of my information	A little	A little	Medscape Nurses	Nurse		11-15 years	London		Intensive care medicine & anaesthesia		4 to 7
3557571584	59068705	2014-02-11 01:34:00	2014-02-11 01:38:00						I have considered going, but am undecided		Agree	Agree	Strongly Agree	Strongly Agree	Disagree	Neutral	Disagree	Disagree	Agree	Agree	Agree	Disagree	Disagree	Strongly Disagree		Neutral	Disagree	Agree	Neutral	Strongly Agree	Strongly Agree	Agree		A moderate amount	A little	A moderate amount	None of my information	None of my information	None of my information	A moderate amount		Doctor		2 years	London		Other medical specialty with general (internal) medicine
3557515813	59068705	2014-02-11	2014-02-11 00:04:00						I haven't considered going		Agree	Agree	Neutral	Strongly Agree	Neutral	Agree	Neutral	Disagree	Disagree	Agree	Neutral	Strongly Disagree	Disagree	Strongly Disagree		Disagree	Disagree	Neutral	Agree	Disagree	Neutral	Disagree		A moderate amount	A lot	A moderate amount	None of my information	None of my information	None of my information	None of my information		Doctor		11-15 years	London		Other medical specialty without general (internal) medicine
3557506001	59068705	2014-01-11 23:37:00	2014-01-11 23:46:00						I have considered going, but am undecided
3557502227	59068705	2014-01-11 23:38:00	2014-01-11 23:42:00						I haven't considered going		Strongly Agree	Neutral	Neutral	Strongly Agree	Strongly Agree	Strongly Disagree	Strongly Agree	Strongly Disagree	Strongly Disagree	Strongly Disagree	Neutral	Strongly Disagree	Strongly Disagree	Strongly Disagree		Agree	Strongly Agree	Neutral	Agree	Agree	Agree	Neutral		A moderate amount	A lot	A little	None of my information	None of my information	None of my information	A moderate amount		Doctor		25-35 years	South of England		Community/primary care
3557481579	59068705	2014-01-11 23:07:00	2014-01-11 23:11:00						I haven't considered going		Agree	Agree	Disagree	Neutral	Agree	Neutral	Neutral	Strongly Agree	Neutral	Agree	Agree	Agree	Disagree	Neutral		Agree	Agree	Agree	Agree	Agree	Strongly Agree	Neutral		A lot	A little	None of my information	None of my information	None of my information	None of my information	A little		Doctor		6-10 years	Midlands and East of England		Other medical specialty with general (internal) medicine
3557475990	59068705	2014-01-11 22:58:00	2014-01-11 23:03:00						I haven't considered going		Strongly Agree	Strongly Agree	Agree	Agree	Neutral	Strongly Agree	Strongly Agree	Strongly Agree	Strongly Disagree	Strongly Disagree	Strongly Disagree	Strongly Disagree	Strongly Disagree	Strongly Disagree		Neutral	Neutral	Neutral	Neutral	Neutral	Neutral	Neutral		A little	A moderate amount	A moderate amount	None of my information	None of my information	None of my information	A moderate amount		Doctor		15-25 years	South of England		Community/primary care
3557453369	59068705	2014-01-11 22:26:00	2014-01-11 22:29:00						I have considered going, and decided not to		Strongly Agree	Neutral	Agree	Agree	Disagree	Agree	Agree	Disagree	Disagree	Agree	Neutral	Disagree	Disagree	Strongly Disagree		Strongly Agree	Agree	Agree	Agree	Agree	Agree	Neutral		A lot	A little	A moderate amount	None of my information	None of my information	None of my information	None of my information		Doctor		25-35 years	London		Other specialties (radiology, pathology, academia etc)
3557445899	59068705	2014-01-11 22:16:00	2014-01-11 22:21:00						I have considered going, but am undecided		Agree	Agree	Agree	Strongly Agree	Strongly Agree	Neutral	Agree	Neutral	Neutral	Neutral	Neutral	Disagree	Disagree	Neutral		Strongly Agree	Strongly Agree	Strongly Agree	Neutral	Strongly Agree	Strongly Agree	Strongly Agree		A lot	A moderate amount	A little	None of my information	None of my information	None of my information	A little			Midwife	1 year	London		Obstetrics and Gynaecology		4 to 7
3557443389	59068705	2014-01-11 22:13:00	2014-01-11 22:25:00						I haven't considered going		Neutral	Neutral	Disagree	Disagree	Neutral	Neutral	Neutral	Disagree	Disagree	Agree	Neutral	Strongly Disagree	Strongly Disagree	Agree		Disagree	Disagree	Neutral	Disagree	Strongly Agree	Strongly Agree	Neutral		A lot	A moderate amount	A lot	None of my information	None of my information	None of my information	A moderate amount		Doctor		35-45 years		recently retired	Intensive care medicine & anaesthesia
3557411766	59068705	2014-01-11 21:31:00	2014-01-11 21:35:00						I haven't considered going		Agree	Strongly Agree	Agree	Agree	Agree	Strongly Agree	Neutral	Strongly Agree	Neutral	Agree	Agree	Disagree	Strongly Disagree	Disagree		Agree	Strongly Agree	Strongly Agree	Strongly Agree	Strongly Agree	Strongly Agree	Agree		A lot	A moderate amount	A moderate amount	None of my information	None of my information	None of my information	A little		Doctor		15-25 years	North of England		Community/primary care
3557371096	59068705	2014-01-11 20:41:00	2014-01-11 20:46:00						I have considered going, and decided not to		Neutral	Neutral	Agree	Strongly Agree	Neutral	Neutral	Agree	Agree	Disagree	Strongly Agree	Agree	Neutral	Neutral	Strongly Disagree		Agree	Agree	Strongly Agree	Neutral	Neutral	Neutral	Agree		A lot	A moderate amount	A little	None of my information	None of my information	A little	A moderate amount		Doctor		4 years	North of England		Other medical specialty with general (internal) medicine
3557364825	59068705	2014-01-11 20:33:00	2014-01-11 20:37:00						I haven't considered going		Neutral	Strongly Agree	Strongly Disagree	Neutral	Strongly Agree	Strongly Agree	Agree	Strongly Disagree	Strongly Disagree	Strongly Disagree	Strongly Disagree	Strongly Disagree	Strongly Disagree	Strongly Disagree		Agree	Agree	Agree	Strongly Agree	Neutral	Agree	Neutral		A little	A lot	A moderate amount	None of my information	None of my information	None of my information	A moderate amount		Nurse		25-35 years	South of England		Intensive care medicine & anaesthesia		4 to 7
3557332558	59068705	2014-01-11 19:20:00	2014-01-11 20:04:00						I haven't considered going		Neutral	Agree	Disagree	Strongly Agree	Neutral	Agree	Neutral	Agree	Disagree	Strongly Agree	Agree	Strongly Agree	Disagree	Disagree		Disagree	Neutral	Agree	Neutral	Agree	Agree	Disagree		A little	A moderate amount	A little	None of my information	None of my information	None of my information	A moderate amount		Doctor		11-15 years	I don't live in the UK (please specify where below)	Jordan	Other medical specialty without general (internal) medicine	Gastroenterology and Hepatology
3557317259	59068705	2014-01-11 19:36:00	2014-01-11 19:44:00								Neutral	Strongly Agree	Strongly Disagree	Disagree	Agree	Strongly Agree	Neutral	Disagree	Disagree	Neutral	Strongly Agree	Disagree	Strongly Disagree	Strongly Disagree		Disagree	Disagree	Agree	Strongly Agree	Disagree	Strongly Agree	Strongly Disagree		A little	A moderate amount	A little	None of my information	None of my information	A little	None of my information		Doctor		15-25 years	Midlands and East of England		Other medical specialty with general (internal) medicine
3557277479	59068705	2014-01-11 18:48:00	2014-01-11 18:54:00						I haven't considered going		Strongly Agree	Strongly Disagree	Agree	Strongly Agree	Neutral	Neutral	Strongly Disagree	Agree	Strongly Disagree	Agree	Agree	Strongly Agree	Disagree	Strongly Disagree		Neutral	Neutral	Neutral	Neutral	Neutral	Neutral	Neutral		All of my information	None of my information	None of my information	None of my information	None of my information	None of my information	None of my information		Doctor		4 years	North of England		Other medical specialty with general (internal) medicine
3557266478	59068705	2014-01-11 18:36:00	2014-01-11 18:41:00						I haven't considered going		Strongly Agree	Neutral	Agree	Disagree	Strongly Agree	Agree	Agree	Neutral	Agree	Agree	Neutral	Disagree	Disagree	Strongly Disagree		Agree	Strongly Agree	Strongly Agree	Strongly Agree	Strongly Agree	Strongly Agree	Strongly Agree		A moderate amount	A little	A moderate amount	A lot	None of my information	None of my information	None of my information		Doctor		3 years	Midlands and East of England		Other medical specialty with general (internal) medicine
3557263917	59068705	2014-01-11 18:32:00	2014-01-11 18:39:00						I have considered going, but am undecided		Disagree	Disagree	Disagree	Disagree	Strongly Agree	Agree	Strongly Disagree	Disagree	Neutral	Disagree	Neutral	Disagree	Disagree	Disagree		Agree	Agree	Strongly Agree	Strongly Agree	Agree	Agree	Agree		A moderate amount	A moderate amount	A little	None of my information	None of my information	A moderate amount	A moderate amount		Nurse		6-10 years	Midlands and East of England		Emergency medicine		4 to 7
3557260295	59068705	2014-01-11 18:27:00	2014-01-11 18:38:00						I haven't considered going		Strongly Agree	Agree	Neutral	Neutral	Agree	Agree	Neutral	Agree	Neutral	Agree	Neutral	Agree	Disagree	Disagree	(Potential) loss of earnings whilst away	Neutral	Agree	Agree	Agree	Agree	Agree	Agree		A moderate amount	A moderate amount	A little	None of my information	None of my information	None of my information	A lot		Doctor		15-25 years	North of England		Emergency medicine
3557252574	59068705	2014-01-11 18:20:00	2014-02-11 00:41:00						I have made definite plans to go		Disagree	Strongly Disagree	Strongly Disagree	Strongly Disagree	Strongly Disagree	Strongly Disagree	Strongly Disagree	Strongly Disagree	Strongly Disagree	Strongly Disagree	Strongly Disagree	Strongly Disagree	Strongly Disagree	Strongly Disagree		Strongly Agree	Strongly Agree	Strongly Agree	Agree	Agree	Agree	Agree		A little	All of my information	A lot	A lot	A moderate amount	A lot	All of my information		Doctor		25-35 years	I don't live in the UK (please specify where below)	USA	Emergency medicine
3557244930	59068705	2014-01-11 18:11:00	2014-01-11 18:20:00						I have made definite plans to go	I want to and an able to go. No one wants me. I am 58, in excellent health, ER doc.	Disagree	Strongly Disagree	Strongly Disagree	Strongly Disagree	Strongly Disagree	Strongly Disagree	Strongly Disagree	Strongly Disagree	Strongly Disagree	Strongly Disagree	Strongly Disagree	Strongly Disagree	Strongly Disagree	Strongly Disagree	Agencies seen incapable of getting docs over.	Agree	Strongly Agree	Strongly Agree	Neutral	Strongly Agree	Agree	Agree	I think I have the knowledge. More ppe training is welcome.	A lot	All of my information	A moderate amount	A lot	A little	A lot	All of my information		Doctor		25-35 years		USA	Emergency medicine
3557242642	59068705	2014-01-11 18:09:00	2014-01-11 18:14:00						I have considered going, but am undecided		Strongly Agree	Disagree	Disagree	Agree	Strongly Agree	Neutral	Strongly Agree	Strongly Disagree	Strongly Agree	Agree	Strongly Agree	Strongly Agree	Neutral	Strongly Disagree		Strongly Agree	Strongly Agree	Strongly Agree	Strongly Agree	Disagree	Disagree	Disagree		A little	A lot	A lot	A moderate amount	None of my information	None of my information	A lot		Doctor		4 years		West Midlands		Acute medicine
3557223747	59068705	2014-01-11 17:49:00	2014-01-11 17:52:00						I have considered going, but am undecided		Strongly Agree	Agree	Agree	Strongly Agree	Agree	Agree	Strongly Agree	Disagree	Disagree	Agree	Neutral	Disagree	Neutral	Neutral		Strongly Agree	Strongly Agree	Strongly Agree	Strongly Agree	Strongly Agree	Strongly Agree	Agree		A lot	A moderate amount	A moderate amount	None of my information	None of my information	None of my information	A moderate amount		Doctor		6-10 years	Midlands and East of England		Community/primary care
3557219622	59068705	2014-01-11 17:44:00	2014-01-11 17:50:00						I have considered going, and decided not to	I am currently in a training programme which does not readily allow out of programme time.	Neutral	Neutral	Agree	Neutral	Agree	Agree	Disagree	Neutral	Disagree	Neutral	Neutral	Disagree	Disagree	Strongly Disagree		Disagree	Agree	Agree	Disagree	Disagree	Disagree	Agree		A lot	A moderate amount	A little	None of my information	None of my information	None of my information	A little		Doctor		3 years	South of England		Other medical specialty with general (internal) medicine
3557217047	59068705	2014-01-11 17:09:00	2014-01-11 17:53:00						I have considered going, and decided not to	As surgeon I do not think I will be of much help now but more likely in future. My current locum position refrain me to take part in humanitarian mission till my post is more definitive	Strongly Agree	Agree	Strongly Agree	Strongly Agree	Strongly Agree	Agree	Strongly Agree	Agree	Neutral	Agree	Strongly Disagree	Agree	Strongly Disagree	Strongly Disagree		Strongly Agree	Strongly Agree	Strongly Agree	Strongly Agree	Strongly Agree	Strongly Agree	Strongly Agree		A moderate amount	A lot	A little	None of my information	None of my information	None of my information	A little		Doctor	General Surgeon	11-15 years	London		Surgical specialties
3557209768	59068705	2014-01-11 17:33:00	2014-01-11 17:55:00						I haven't considered going		Strongly Agree	Neutral	Neutral	Neutral	Neutral	Strongly Agree	Strongly Agree	Disagree	Strongly Agree	Disagree	Neutral	Agree	Neutral	Strongly Agree		Strongly Agree	Disagree	Agree	Agree	Neutral	Neutral	Agree		A moderate amount	A moderate amount	A little	None of my information		A moderate amount	A little		Doctor		15-25 years	I don't live in the UK (please specify where below)	Italy	Acute medicine	Internal medicine
3557208724	59068705	2014-01-11 17:32:00	2014-01-11 17:45:00						I haven't considered going	I am retired & unfit to travel because of long-term illness. I may have considered going otherwise.	Strongly Disagree	Neutral	Disagree	Agree	Strongly Disagree	Neutral	Strongly Disagree	Strongly Disagree	Disagree	Agree	Disagree	Disagree		Strongly Disagree	See my earlier comments. I have to attend a Consultant review soon & I may need more treatment.	Strongly Disagree	Strongly Agree	Strongly Agree	Strongly Disagree	Strongly Agree	Strongly Agree	Strongly Agree	I wonder if retired, but still fit, doctors would be suitable. Perhaps younger colleagues would be more suitable, but replacing them at home would be more difficult.	A lot	A lot	None of my information	None of my information	None of my information	None of my information	A lot	I try to keep up to date but it is a long time since I had direct, relevant experience. Medicins sans Frontieres fund-raising leaflets (eg with BMJ) seem helpful.	Doctor		35-45 years	South of England	Retired 4 years.	Community/primary care
3557205538	59068705	2014-01-11 17:30:00	2014-01-11 17:33:00						I have considered going, and decided not to		Disagree	Disagree	Strongly Agree	Disagree	Disagree	Neutral	Disagree	Neutral	Strongly Agree	Agree	Neutral	Disagree	Disagree	Strongly Disagree		Disagree	Strongly Agree	Strongly Agree	Strongly Agree	Strongly Agree	Strongly Agree	Agree		A lot	A moderate amount	A lot	A moderate amount	None of my information	None of my information	A lot		Nurse		6-10 years	London		Intensive care medicine & anaesthesia		4 to 7
3557189781	59068705	10/31/2014 17:12:54	2014-01-11 17:22:00						I have considered going, but am undecided		Neutral	Agree	Strongly Agree	Neutral	Neutral	Agree	Disagree	Disagree	Disagree	Strongly Agree	Strongly Agree	Disagree	Disagree	Strongly Disagree	Terrifying	Agree	Strongly Agree	Strongly Agree	Strongly Agree	Strongly Agree	Strongly Agree	Strongly Agree	Knowledge that there is enough resource there, for workers, and for patients, eg running water, disposable gear	All of my information	A little	A little	None of my information	None of my information	None of my information	A little		Doctor	and researcher	15-25 years	London		Community/primary care
3557157673	59068705	2014-01-11 16:41:00	2014-01-11 16:58:00						I have considered going, and decided not to		Neutral	Disagree	Neutral	Strongly Agree	Disagree	Agree	Disagree	Disagree	Disagree	Strongly Agree	Agree	Strongly Disagree	Disagree	Strongly Disagree	I am a GP mid 50's in good health with no dependents. If I thought I would be genuinely useful I would be very open to volunteering. However the websites I've looked at don't appear to mention GP as one of the healthcare personnel that would be helpful.	Agree	Strongly Agree	Strongly Agree	Disagree	Neutral	Neutral	Agree		A lot	A little	None of my information	None of my information	None of my information	None of my information	A little		Doctor		25-35 years	Northern Ireland and Isle of Man		Community/primary care
3557130516	59068705	2014-01-11 16:15:00	2014-01-11 16:23:00						I haven't considered going	I have enormous commitments in NHS post here - including no registrar so I am unable to go elsewhere But I have been involved with the Ebola patient who was treated in England and am part of a group undertaking research with convalescent cells,, so I hope I am contributing something that may be much more useful than to actually go to Africa and take care of (inevitably) a few patients - i.e. rese…	Strongly Agree	Agree	Agree	Disagree	Strongly Disagree	Strongly Disagree	Strongly Agree	Disagree	Agree	Strongly Disagree	Strongly Agree	Disagree	Disagree	Strongly Disagree	No - my brother is working in West Africa and I will go to visit him when I am able	Strongly Agree	Strongly Agree	Strongly Agree	Strongly Agree	Strongly Agree	Strongly Agree	Agree	I would choose in preference to use my expertise here for the benefit of more people if possible	A lot	A lot	A lot	A lot	A lot	None of my information	A lot	I am working with a medical/scientific consortium and HPE colleagues for the research	Doctor		25-35 years	Midlands and East of England		Other specialties (radiology, pathology, academia etc)	haematology and transfusion medicine
3557124401	59068705	2014-01-11 16:08:00	2014-01-11 16:15:00						I have considered going, and decided not to		Strongly Agree	Neutral	Neutral	Disagree	Strongly Agree	Agree	Strongly Disagree	Neutral	Agree	Disagree	Agree	Disagree	Disagree	Disagree		Neutral	Strongly Agree	Agree	Strongly Agree	Neutral	Neutral	Strongly Disagree		A moderate amount	A lot	None of my information	None of my information	None of my information	A moderate amount	A lot		Doctor		15-25 years	I don't live in the UK (please specify where below)	Spain	Surgical specialties
3557119176	59068705	2014-01-11 15:13:00	2014-01-11 16:14:00						I have considered going, and decided not to		Disagree	Neutral	Strongly Agree	Disagree	Agree	Strongly Agree	Disagree	Disagree	Agree	Disagree	Agree	Disagree	Disagree	Strongly Disagree	i dont know how it would be looked on by my deanery, who are a feckless bunch of beaurocrats, and i would be unwilling to repeat the whole year (CMT2) for having missed a few weeks to go to West Africa	Agree	Agree	Agree	Agree	Agree	Agree	Agree	Specific support from my deanery	A lot	A little	A lot	A lot	None of my information	A little	A little	DTM&H	Doctor		4 years	North of England		Other medical specialty with general (internal) medicine
3557105917	59068705	2014-01-11 15:50:00	2014-01-11 15:55:00						I haven't considered going		Strongly Agree	Strongly Agree	Agree	Neutral	Strongly Agree	Strongly Agree	Neutral	Agree	Neutral	Neutral	Neutral	Agree	Disagree	Neutral		Disagree	Disagree	Disagree	Agree	Agree	Agree	Neutral		A lot	A little	A moderate amount	None of my information	None of my information	A little	None of my information		Doctor		6-10 years	Midlands and East of England		Acute medicine
3557101891	59068705	2014-01-11 15:46:00	2014-01-11 15:54:00						I haven't considered going	would do but for UK commitments	Agree	Disagree	Strongly Disagree	Disagree	Disagree	Neutral	Strongly Agree	Strongly Disagree	Strongly Disagree	Neutral	Agree	Disagree	Neutral	Disagree		Agree	Disagree	Agree	Disagree	Disagree	Disagree	Agree		A lot	None of my information	A moderate amount	None of my information	None of my information	A little	A little		Doctor		25-35 years	Midlands and East of England		Community/primary care
3557044993	59068705	2014-01-11 14:48:00	2014-01-11 14:53:00						I have considered going, and decided not to		Disagree	Strongly Agree	Strongly Agree	Agree	Neutral	Strongly Agree	Neutral	Agree	Agree	Agree	Agree	Disagree	Disagree	Disagree		Neutral	Strongly Agree	Agree	Agree	Strongly Agree	Strongly Agree	Neutral		A lot	A little	A moderate amount	A moderate amount	None of my information	None of my information	A little		Doctor		6-10 years	North of England		Other medical specialty with general (internal) medicine
3557025965	59068705	2014-01-11 14:28:00	2014-01-11 14:32:00						I have considered going, and decided not to		Agree	Agree	Agree	Neutral	Neutral	Agree	Agree	Neutral	Disagree	Disagree	Agree	Disagree	Agree	Neutral		Agree	Agree	Agree	Agree	Strongly Agree	Agree	Agree		A lot	A moderate amount	A lot	A little	None of my information	A little	A moderate amount		Doctor		6-10 years	Scotland		Other medical specialty without general (internal) medicine
3557011462	59068705	2014-01-11 14:12:00	2014-01-11 14:16:00						I have considered going, and decided not to	Time off from work was a major issue. Childcare was the other deciding factor	Disagree	Neutral	Neutral	Disagree	Neutral	Disagree	Strongly Agree		Neutral	Disagree	Neutral	Strongly Disagree	Strongly Disagree	Neutral		Disagree	Neutral	Neutral	Strongly Agree	Neutral	Neutral	Neutral			None of my information		None of my information	A little	A moderate amount	None of my information		Nurse		25-35 years	North of England		Acute medicine		4 to 7
3556999278	59068705	2014-01-11 13:59:00	2014-01-11 14:02:00						I have considered going, and decided not to		Agree	Neutral	Strongly Agree	Agree	Neutral	Agree	Disagree	Neutral	Agree	Agree	Agree	Disagree	Disagree	Disagree		Agree	Strongly Agree	Strongly Agree	Strongly Agree	Strongly Agree	Strongly Agree	Agree		A moderate amount	A moderate amount	A moderate amount	None of my information	None of my information	None of my information	A little		Nurse		25-35 years	Midlands and East of England		Paediatric intensive care or anaesthesia		8 to 9
3556979742	59068705	2014-01-11 13:36:00	2014-01-11 13:41:00						I haven't considered going		Neutral	Neutral	Agree	Agree	Neutral	Agree	Agree	Neutral	Disagree	Agree	Neutral	Strongly Disagree	Disagree	Disagree		Agree	Agree	Agree	Neutral	Agree	Agree	Neutral		A moderate amount	A little	A little	None of my information	None of my information	None of my information	None of my information		Doctor		6-10 years	North of England		Other medical specialty with general (internal) medicine
3556975580	59068705	2014-01-11 13:32:00	2014-01-11 13:43:00						I haven't considered going		Neutral	Neutral	Neutral	Disagree	Disagree	Disagree	Neutral	Neutral	Agree	Agree	Agree	Disagree	Neutral	Agree		Disagree	Neutral	Agree	Disagree	Agree	Neutral	Neutral		A moderate amount	A moderate amount	A little	A little	None of my information	None of my information	A moderate amount		Doctor		15-25 years	I don't live in the UK (please specify where below)	USA/Washington, DC	Paediatric medical specialty
3556971003	59068705	2014-01-11 13:27:00	2014-01-11 13:36:00						I have considered going, and decided not to	My husband is ill.	Agree	Strongly Agree	Agree	Strongly Agree	Disagree	Strongly Agree	Strongly Agree	Neutral	Strongly Disagree	Agree	Neutral	Strongly Disagree	Strongly Disagree	Agree	I doubt that my area of expertise, child psychiatry, is needed right now.	Agree	Strongly Agree	Strongly Agree	Strongly Agree	Strongly Agree	Strongly Agree	Agree		A lot	A lot	A little	None of my information	None of my information	None of my information	A lot		Doctor		25-35 years		Abroad - Canada	Other specialties (radiology, pathology, academia etc)	Child Psychiatry
3556969581	59068705	2014-01-11 13:25:00	2014-01-11 13:32:00						I haven't considered going		Neutral	Strongly Agree	Strongly Agree	Agree	Neutral	Strongly Agree	Neutral	Neutral	Neutral	Neutral	Neutral	Neutral	Agree	Neutral		Strongly Disagree	Strongly Disagree	Strongly Disagree	Strongly Disagree	Agree	Strongly Disagree	Strongly Disagree		A little	A little	A moderate amount	None of my information	None of my information	None of my information	None of my information		Doctor		6-10 years	North of England		Paediatric medical specialty
3556944456	59068705	2014-01-11 12:54:00	2014-01-11 12:58:00						I haven't considered going		Neutral	Neutral	Agree	Disagree	Strongly Agree	Agree	Neutral	Agree	Agree	Agree	Agree	Agree	Strongly Disagree	Strongly Disagree		Strongly Agree	Strongly Agree	Strongly Agree	Strongly Agree	Neutral	Neutral	Agree		A lot	A moderate amount	A moderate amount	None of my information	None of my information	A moderate amount	A moderate amount		Doctor		6-10 years	London		Other medical specialty without general (internal) medicine	Palliative Medicine
3556930471	59068705	2014-01-11 12:36:00	2014-01-11 12:41:00						I have considered going, but am undecided		Agree	Agree	Agree	Agree	Agree	Agree	Strongly Agree	Neutral	Agree	Strongly Agree	Strongly Agree	Strongly Agree	Strongly Disagree	Strongly Disagree		Strongly Agree	Strongly Agree	Strongly Agree	Strongly Agree	Agree	Agree	Strongly Agree		A lot	A moderate amount	A little	None of my information	None of my information	None of my information	None of my information		Doctor		1 year	North of England		Community/primary care
3556926290	59068705	2014-01-11 12:31:00	2014-01-11 12:42:00						I have considered going, but am undecided	I am a psychiatrist and am not sure if my skills would be of any use.	Neutral	Neutral	Neutral	Agree	Neutral	Neutral	Disagree	Disagree	Disagree	Agree	Agree	Disagree	Disagree	Neutral	mainly about having no idea if psychiatrists would be needed	Neutral	Agree	Agree	Neutral	Neutral	Neutral	Agree		A moderate amount	A little	None of my information	None of my information	None of my information	None of my information	None of my information		Doctor		25-35 years	Midlands and East of England		Other specialties (radiology, pathology, academia etc)
3556916974	59068705	2014-01-11 12:19:00	2014-01-11 12:24:00						I haven't considered going		Agree	Agree	Disagree	Disagree	Agree	Neutral	Agree	Disagree	Strongly Disagree	Strongly Disagree	Strongly Disagree	Strongly Disagree	Strongly Disagree	Strongly Disagree		Agree	Agree	Disagree	Agree	Disagree	Disagree	Disagree		A lot	A lot	None of my information	None of my information	None of my information	None of my information	A lot		Doctor		15-25 years	London		Community/primary care
3556870262	59068705	2014-01-11 11:12:00	2014-01-11 11:15:00						I have considered going, but am undecided		Agree	Agree	Agree	Agree	Disagree	Agree	Agree	Disagree	Disagree	Agree	Agree	Disagree	Neutral	Disagree		Agree	Agree	Agree	Strongly Agree	Strongly Agree	Agree	Agree		A lot	A little	A moderate amount	None of my information	None of my information	None of my information	None of my information		Doctor		15-25 years	London		Community/primary care
3556862987	59068705	2014-01-11 11:00:00	2014-01-11 11:10:00						I haven't considered going		Strongly Agree	Strongly Agree	Agree	Neutral	Neutral	Neutral	Agree	Strongly Disagree	Disagree	Agree	Agree	Disagree	Disagree	Strongly Disagree	I really cannot tolerate hot climates, and do not travel willingly to countries hotter than England.	Disagree	Disagree	Disagree	Disagree	Neutral	Neutral	Disagree		A lot	A moderate amount	None of my information	None of my information	None of my information	None of my information	None of my information		Doctor		25-35 years	Midlands and East of England		Intensive care medicine & anaesthesia
3556858362	59068705	2014-01-11 10:53:00	2014-01-11 10:59:00						I haven't considered going	Our current practice workload makes this untenable but I have resigned from my partnership from 1.4 .2015 and would consider such appeals after that	Strongly Agree	Agree	Neutral		Neutral	Agree	Strongly Agree	Disagree	Disagree	Agree	Disagree	Strongly Disagree	Strongly Disagree	Strongly Disagree		Agree	Agree	Agree	Neutral	Strongly Agree	Strongly Agree	Agree		A lot	A moderate amount		None of my information	None of my information	None of my information	A lot		Doctor		25-35 years	South of England		Community/primary care
3556853815	59068705	2014-01-11 10:46:00	2014-01-11 10:51:00						I have considered going, but am undecided		Disagree	Disagree	Agree	Disagree	Disagree	Disagree	Agree	Agree	Disagree	Disagree	Agree	Strongly Disagree	Strongly Disagree	Strongly Disagree		Strongly Agree	Strongly Agree	Strongly Agree	Strongly Agree	Strongly Agree	Strongly Agree	Strongly Agree		A lot	A lot	A moderate amount	A little	None of my information	None of my information	A moderate amount		Nurse		6-10 years	North of England		Community/primary care	Nurse Lecturer at a University	4 to 7
3556848372	59068705	2014-01-11 10:36:00	2014-01-11 10:41:00						I have considered going, but am undecided		Strongly Disagree	Disagree	Disagree	Agree	Strongly Disagree	Disagree	Strongly Disagree	Strongly Disagree	Strongly Disagree	Agree	Agree	Strongly Disagree	Strongly Disagree	Strongly Disagree	Am retired and voluntarily removed from GMC register so not clear that I would be acceptable.	Strongly Disagree	Strongly Agree	Strongly Agree	Strongly Disagree	Neutral	Agree	Agree		A lot	A moderate amount	None of my information	None of my information	None of my information	None of my information	None of my information		Doctor		25-35 years	Scotland		Other specialties (radiology, pathology, academia etc)
3556846865	59068705	2014-01-11 10:34:00	2014-01-11 10:46:00						I haven't considered going		Neutral	Neutral	Neutral	Strongly Agree	Strongly Agree	Neutral	Agree	Agree	Neutral	Strongly Agree	Neutral	Agree	Agree	Neutral		Agree	Agree	Strongly Agree	Strongly Agree	Neutral	Neutral	Agree		A lot	A little	None of my information	None of my information	None of my information	None of my information	None of my information		Doctor		3 years	South of England		Obstetrics and Gynaecology
3556840364	59068705	2014-01-11 10:22:00	2014-01-11 10:38:00						I have considered going, but am undecided	My clinical lead is supportive in principle, if someone can be found to locum for me, but my job is unusual as a consultant paediatrician doing both community and acute work and covering the community sessions will be difficult. The associate medical director has said her first concern is providing a safe service at our hospital so would not consider allowing me to go unless cover was arranged fo…	Neutral	Neutral	Strongly Agree	Disagree	Agree	Neutral	Agree	Agree	Agree	Strongly Agree	Agree	Strongly Disagree	Disagree	Disagree		Strongly Agree	Strongly Agree	Strongly Agree	Neutral	Strongly Agree	Strongly Agree	Agree		A lot	A little	A moderate amount	None of my information	None of my information	None of my information	A little	I was not even aware of the letter to Medical & Nursing Directors sent out in mid Sept asking for NHS volunteers, as the Medical & nursing directors of my hospital did not forward it to staff. I only read it after a letter from Greater Manc Health Protection Unit asking if any areas had had volunteers going out to work in W Africa, so that they could monitor/quarantine them when they came home. T…	Doctor		25-35 years	North of England		Paediatric community based	Also do acute on call and consultant of the week at hospital. Have worked in Malawi
3556833061	59068705	2014-01-11 10:10:00	2014-01-11 10:22:00						I have made definite plans to go		Disagree	Disagree	Disagree	Disagree	Strongly Disagree	Strongly Disagree	Strongly Disagree	Strongly Disagree	Strongly Disagree	Strongly Disagree	Strongly Disagree	Strongly Disagree	Strongly Disagree	Strongly Disagree	With the training courses shortly al Doctors will be able to help in Ebola crisis in West Africa.	Agree	Strongly Agree	Agree	Neutral	Neutral	Neutral	Neutral		A moderate amount	A lot	A lot	All of my information	A moderate amount	A moderate amount	A moderate amount		Doctor		6-10 years	I don't live in the UK (please specify where below)	Tirana,Albania	Other medical specialty with general (internal) medicine
3556829259	59068705	2014-01-11 10:03:00	2014-01-11 10:13:00						I haven't considered going	I am full on busy working 70 hrs a week in NHs with no possibility of anyone covering my work if I went, though do have potential sabbatical leave	Strongly Agree	Strongly Agree	Agree	Neutral	Agree	Strongly Agree	Strongly Agree	Neutral	Agree	Agree	Strongly Agree	Neutral	Strongly Agree	Agree	Funding	Strongly Agree	Strongly Agree	Strongly Agree	Strongly Agree	Strongly Agree	Strongly Agree	Neutral	More honest information. So far the dissemination of info in the NHs ( by occasional junk email) has been pathetic	A moderate amount	A little	A lot	None of my information	None of my information	A little	A little	Social media	Doctor		15-25 years	South of England		Community/primary care
3556819458	59068705	2014-01-11 09:45:00	2014-01-11 09:48:00						I haven't considered going		Strongly Agree	Neutral	Agree	Neutral	Agree	Agree	Neutral	Agree	Agree	Disagree	Agree	Strongly Agree	Strongly Disagree	Disagree		Neutral	Agree	Agree	Agree	Strongly Agree	Strongly Agree	Agree		A little	A little	A lot	A lot	None of my information	None of my information	None of my information		Doctor		3 years	London		Acute medicine
3556816575	59068705	2014-01-11 09:40:00	2014-01-11 09:50:00						I have considered going, and decided not to	My current contract (Post CCT grace period) ends on the 27th December 2014. I didn't think I'd be able to get a sabadical in a brand new Consultant post. Unfortunately I cannot afford not to have a wage or a job to come back to.	Agree	Neutral	Neutral	Agree	Strongly Agree	Agree	Strongly Disagree	Neutral	Disagree	Neutral	Neutral		Strongly Agree			Strongly Agree	Agree	Agree	Strongly Agree	Agree	Agree	Neutral		A moderate amount	A lot	A little	A lot	None of my information	None of my information	A lot		Doctor		15-25 years	Scotland		Other specialties (radiology, pathology, academia etc)	Public Health
3556810522	59068705	2014-01-11 09:29:00	2014-01-11 09:35:00						I have considered going, and decided not to		Agree	Neutral	Strongly Agree	Agree	Neutral	Agree	Neutral	Disagree	Disagree	Disagree	Agree	Disagree	Strongly Disagree	Disagree		Agree	Strongly Agree	Strongly Agree	Strongly Agree	Strongly Agree	Strongly Agree	Strongly Agree		A moderate amount	A lot	None of my information	None of my information	None of my information	None of my information	A lot		Doctor		15-25 years	Wales		Other specialties (radiology, pathology, academia etc)	Oncology
3556808984	59068705	2014-01-11 09:24:00	2014-01-11 09:33:00						I have considered going, and decided not to		Neutral	Agree	Strongly Agree		Strongly Agree	Strongly Agree	Neutral	Agree	Agree	Neutral	Disagree	Disagree	Strongly Disagree	Strongly Disagree		Agree	Strongly Agree	Strongly Agree	Strongly Agree	Strongly Agree	Strongly Agree	Neutral		A moderate amount	A lot	A moderate amount	A little	None of my information	None of my information	A moderate amount		Doctor		Less than one year	South of England		Surgical specialties	Rotating through F1 jobs
3556805463	59068705	2014-01-11 09:19:00	2014-01-11 09:26:00						I haven't considered going		Agree	Neutral	Agree	Agree	Neutral	Neutral	Neutral	Neutral	Neutral	Agree	Agree	Agree	Neutral	Disagree		Agree	Strongly Agree	Agree	Agree	Agree	Agree	Neutral		A lot	A little	A little	None of my information	None of my information	None of my information	None of my information		Doctor		2 years		Ireland	Other medical specialty with general (internal) medicine
3556803056	59068705	2014-01-11 09:16:00	2014-01-11 09:23:00						I have considered going, but am undecided		Strongly Disagree	Agree	Agree	Neutral	Neutral	Agree	Strongly Disagree	Neutral	Agree	Agree	Strongly Agree	Strongly Disagree	Strongly Disagree	Strongly Disagree		Agree	Strongly Agree	Strongly Agree	Strongly Agree	Neutral	Neutral	Strongly Agree		A lot	A lot	A little	None of my information	None of my information	None of my information	A lot		Nurse		1 year	North of England		Intensive care medicine & anaesthesia		4 to 7
3556796896	59068705	2014-01-11 09:04:00	2014-01-11 09:19:00						I have considered going, but am undecided	I have asked my chief executive if the trust would support me but he said there are no plans in place in the organisation to do so. I hope to contact MSF to see if they find me suitable to be sent out to help	Neutral	Disagree	Neutral	Agree	Neutral	Neutral	Agree	Agree	Agree	Disagree	Agree	Disagree	Strongly Agree	Disagree	I would need to ensure my father will be cared for if I should contact ebola	Agree	Strongly Agree	Agree	Strongly Agree	Neutral	Neutral	Disagree	If the political situation in countries like Sierra Leone was less volatile but clearly that can not be changed	A lot	A little	None of my information	None of my information	None of my information	None of my information	A little		Doctor		6-10 years	North of England		Surgical specialties
3556791911	59068705	2014-01-11 08:55:00	2014-01-11 09:00:00						I haven't considered going		Strongly Agree	Strongly Agree	Agree	Neutral	Neutral	Neutral	Neutral	Neutral	Neutral	Neutral	Neutral	Disagree	Disagree	Strongly Disagree		Strongly Disagree	Agree	Agree	Strongly Agree	Strongly Agree	Strongly Agree	Neutral		A lot	A lot	A lot	A lot	None of my information	None of my information	A moderate amount		Doctor		Less than one year	I don't live in the UK (please specify where below)	sweden	Community/primary care
3556790058	59068705	2014-01-11 08:51:00	2014-01-11 09:14:00						I have considered going, but am undecided		Agree	Disagree	Disagree	Disagree	Neutral	Agree	Strongly Agree	Disagree	Disagree	Disagree	Disagree	Strongly Disagree	Strongly Disagree	Agree	I am quite deaf-needing hearing aids and wonder if might put me or others at risk.	Strongly Agree	Agree	Agree	Strongly Agree	Neutral	Neutral	Neutral	My family would be happier with vaccine/effective cure. I feel that it is obviously a risk but one worth taking.	A moderate amount	A lot	None of my information	None of my information	None of my information	None of my information	A lot	I have experience of travel in West Africa, and some healthcare there (elective in hospital and community with Save the Children in the Gambia)	Doctor		25-35 years	North of England		Community/primary care
3556782940	59068705	2014-01-11 08:37:00	2014-01-11 08:49:00						I have considered going, but am undecided	I have considered going as my children have left home but do not think I could easily leave my practice- if I went it would have to be at my own cost	Neutral	Disagree	Neutral	Neutral	Neutral	Strongly Disagree	Agree	Agree	Neutral	Agree	Agree	Strongly Disagree	Neutral	Strongly Disagree	There has been no mention of how this would be funded for Gp	Agree	Strongly Agree	Strongly Agree	Strongly Agree	Agree	Agree	Strongly Agree	I imagine the situation is very difficult with the work being difficult and distressing	A lot	A lot	A little	None of my information	None of my information	None of my information	A lot	I have had regular updatesas Gp from local area team	Doctor		25-35 years	South of England		Community/primary care
3556774954	59068705	2014-01-11 08:21:00	2014-01-11 08:26:00						I haven't considered going		Agree	Strongly Agree	Strongly Disagree	Agree	Neutral	Disagree	Agree	Disagree	Disagree	Agree	Neutral	Disagree	Disagree	Strongly Agree		Agree	Agree	Agree	Agree	Agree	Agree	Agree		A moderate amount	A lot	None of my information	None of my information	None of my information	None of my information	A little		Doctor		6-10 years	London		Other specialties (radiology, pathology, academia etc)	Palliative medicine
3556774677	59068705	2014-01-11 08:20:00	2014-01-11 08:29:00						I have considered going, and decided not to		Strongly Disagree	Disagree	Disagree	Agree	Strongly Disagree	Neutral	Strongly Disagree	Disagree	Disagree	Agree	Agree	Strongly Disagree	Strongly Disagree	Agree	I am 67 and no longer in robust health. I also doubt that I am adaptable and resourceful enough to cope with the demands of location, climate and poor resources.	Strongly Disagree	Agree	Agree	Strongly Disagree	Agree	Agree	Agree	A younger fitter body.	A moderate amount	A moderate amount	None of my information	None of my information	None of my information	None of my information	None of my information		Doctor		35-45 years		New Zealand	Community/primary care
3556753676	59068705	2014-01-11 07:34:00	2014-01-11 07:41:00						I haven't considered going		Disagree	Strongly Agree	Neutral	Agree	Strongly Disagree	Disagree	Disagree	Disagree	Disagree	Agree	Agree	Strongly Disagree	Disagree	Strongly Disagree		Neutral	Agree	Agree	Disagree	Disagree	Disagree	Agree		A lot	A moderate amount	A moderate amount	None of my information	None of my information	None of my information	None of my information		Doctor		15-25 years	Scotland		Community/primary care
3556750225	59068705	2014-01-11 07:25:00	2014-01-11 07:33:00						I haven't considered going		Disagree	Agree	Agree	Agree	Strongly Disagree	Disagree	Disagree	Agree	Disagree	Neutral	Disagree	Strongly Disagree	Disagree	Strongly Disagree		Strongly Disagree	Neutral	Agree	Disagree	Agree	Agree	Disagree		A little	All of my information	None of my information	All of my information	None of my information	None of my information	All of my information		Doctor		15-25 years	South of England		Surgical specialties
3556749969	59068705	2014-01-11 07:25:00	2014-01-11 07:34:00						I haven't considered going		Strongly Agree	Neutral	Disagree	Agree	Strongly Agree	Agree	Agree	Agree	Agree	Strongly Agree	Agree	Strongly Disagree	Disagree	Neutral		Neutral	Agree	Strongly Agree	Strongly Agree	Strongly Agree	Agree	Agree		A lot	A lot	A moderate amount	A moderate amount	None of my information	A little	A little		Doctor		25-35 years	I don't live in the UK (please specify where below)	POLAND	Other medical specialty with general (internal) medicine
3556729603	59068705	2014-01-11 06:37:00	2014-01-11 06:43:00						I haven't considered going		Strongly Agree	Agree	Strongly Agree	Agree	Neutral	Strongly Agree	Disagree	Agree	Neutral	Strongly Agree	Agree	Disagree	Disagree	Agree		Neutral	Strongly Agree	Strongly Agree	Strongly Agree	Strongly Agree	Strongly Agree	Agree		A lot	A moderate amount	A little	None of my information	None of my information	None of my information	A lot		Doctor		35-45 years	Midlands and East of England		Intensive care medicine & anaesthesia
3556718556	59068705	2014-01-11 06:11:00	2014-01-11 06:18:00						I haven't considered going	I have no wish to die of ebola As far as i can see its mostly self-inflicted through outdated religious beliefs and poor hygiene	Agree	Strongly Agree	Strongly Agree	Disagree	Strongly Agree	Strongly Agree	Disagree	Strongly Agree	Strongly Agree	Strongly Disagree	Agree	Disagree	Neutral	Strongly Disagree	Yes i have no wish to die from ebola or be beheaded / shot in the country's own civil war	Strongly Disagree	Strongly Disagree	Strongly Disagree	Strongly Disagree	Strongly Disagree	Strongly Disagree	Strongly Disagree	Nothing would put me on a plane to that hell hole. They need to close the borders of all infected countries asap.	A lot	A little	All of my information	None of my information	None of my information	None of my information	A little	Common sense	Doctor		11-15 years	Midlands and East of England		Acute medicine
3556675844	59068705	2014-01-11 04:33:00	2014-01-11 05:00:00							I have a short window between jobs and was offered the role of heading up primary health care services for save the children volunteers and families in Sierra Leone. Unfortunately I was given a week's notice to go but could not pursuade my employers to release me from serving my notice period. In addition, I had courses , work and holidays booked during the 10 weeks between posts and could not cl…	Agree	Disagree	Agree	Strongly Disagree	Strongly Agree	Agree	Strongly Disagree	Agree	Agree	Neutral	Agree	Strongly Disagree	Disagree	Strongly Disagree	I was asked to be a gp out there. While this would be one of the most useful things for the greatest number of people, it would be the most exposed role because ppe would not be worn and it would require erratic use of ppe to diagnose the cause of people presenting with fever and save did not have plans or protocols in place to manage this. I think it is a tall order to expect a gp who, while hav…	Strongly Disagree	Strongly Agree	Strongly Agree	Neutral	Strongly Agree	Strongly Agree	Strongly Agree	Gp partnerships make it v hard to back fill posts as locums cost more than a salaried doctor or a partner get paid. An so it is just up to that small group of people who are in a small business.	A lot	A lot	A little	A moderate amount	A moderate amount	None of my information	A moderate amount		Doctor		15-25 years	Wales		Community/primary care
3556656436	59068705	2014-01-11 03:54:00	2014-01-11 04:06:00						I have considered going, but am undecided		Neutral	Agree	Agree	Agree	Disagree	Strongly Agree	Neutral	Strongly Disagree	Neutral	Strongly Agree	Strongly Agree	Strongly Disagree	Strongly Disagree	Disagree	What is the minimum useful time commitment needed?	Disagree	Agree	Strongly Agree	Neutral	Strongly Agree	Strongly Agree	Strongly Agree		A moderate amount	A lot	A little	None of my information	None of my information	None of my information	None of my information		Doctor		35-45 years	South of England		Community/primary care
3556651554	59068705	2014-01-11 03:46:00	2014-01-11 03:50:00						I have considered going, and decided not to		Strongly Agree	Agree	Agree	Agree	Agree	Agree	Strongly Agree	Disagree	Disagree	Agree	Agree	Strongly Disagree	Neutral	Strongly Disagree		Strongly Agree	Strongly Agree	Strongly Agree	Agree	Neutral	Neutral	Agree		A moderate amount	A moderate amount	A little	A little	None of my information	None of my information	All of my information		Doctor		25-35 years	North of England		Community/primary care
3556633982	59068705	2014-01-11 03:17:00	2014-01-11 03:25:00						I have considered going, but am undecided		Agree	Neutral	Agree	Agree	Agree	Strongly Agree	Disagree	Neutral	Agree	Disagree	Neutral	Strongly Disagree	Strongly Disagree	Strongly Disagree		Agree	Strongly Agree	Agree	Agree	Strongly Agree	Strongly Agree	Strongly Agree		A moderate amount	A moderate amount	A lot	A little	None of my information	A little	None of my information		Doctor		3 years	I don't live in the UK (please specify where below)	USA	Emergency medicine
3556632220	59068705	2014-01-11 03:13:00	2014-01-11 03:21:00						I haven't considered going	I have just had a baby 8 weeks ago	Strongly Disagree	Strongly Agree	Neutral	Neutral	Strongly Disagree	Strongly Disagree	Strongly Disagree	Strongly Disagree	Strongly Disagree	Disagree	Agree	Strongly Disagree	Disagree	Strongly Agree		Strongly Disagree	Neutral	Neutral	Strongly Disagree	Agree	Agree	Agree		A little	A moderate amount	None of my information	None of my information	None of my information	None of my information	A little		Doctor		2 years	North of England		Community/primary care
3556622397	59068705	2014-01-11 02:58:00	2014-01-11 03:04:00						I have considered going, but am undecided		Agree	Strongly Agree	Strongly Agree	Neutral	Neutral	Strongly Agree	Neutral	Strongly Agree	Agree	Neutral	Agree	Agree	Strongly Disagree	Strongly Disagree		Neutral	Agree	Agree	Agree	Strongly Agree	Strongly Agree	Agree		A lot	A lot	A lot	A lot	A moderate amount	A little	All of my information		Doctor		4 years	London		Other specialties (radiology, pathology, academia etc)	Finished CMT
3556609870	59068705	2014-01-11 02:38:00	2014-01-11 02:43:00						I have considered going, but am undecided		Agree	Agree	Disagree	Disagree	Neutral	Strongly Agree	Agree	Disagree	Disagree	Disagree	Disagree	Agree	Strongly Disagree	Agree		Neutral	Disagree	Disagree	Agree	Disagree	Disagree	Disagree	if I wasn't pregnant	A lot	A moderate amount	A moderate amount	None of my information	None of my information	None of my information	A moderate amount		Doctor		Less than one year	I don't live in the UK (please specify where below)	usa	Obstetrics and Gynaecology
3556560626	59068705	2014-01-11 01:29:00	2014-01-11 01:36:00						I have considered going, and decided not to		Agree	Strongly Agree	Agree	Strongly Agree	Neutral	Strongly Agree	Disagree	Agree	Neutral	Agree	Agree	Disagree	Neutral	Disagree		Disagree	Disagree	Neutral	Agree	Strongly Agree	Strongly Agree	Agree		A lot	A moderate amount	A little	None of my information	None of my information	None of my information	None of my information		Doctor		11-15 years	Scotland		Other specialties (radiology, pathology, academia etc)	academic neurology!!
3556553052	59068705	2014-01-11 01:19:00	2014-01-11 01:25:00						I haven't considered going		Agree	Agree	Agree	Strongly Agree	Disagree	Strongly Agree	Neutral	Strongly Agree	Agree	Agree	Strongly Agree	Neutral	Neutral	Strongly Disagree		Disagree	Neutral	Agree	Agree	Agree	Agree	Disagree		A lot	A moderate amount	A moderate amount	None of my information	None of my information	None of my information	None of my information		Doctor		11-15 years	Scotland		Other medical specialty without general (internal) medicine
3556548814	59068705	2014-01-11 01:12:00	2014-01-11 01:19:00						I have considered going, and decided not to		Strongly Disagree	Agree	Neutral	Disagree	Strongly Disagree	Strongly Agree	Strongly Disagree	Agree	Disagree	Agree	Agree	Strongly Disagree	Strongly Disagree	Strongly Disagree		Neutral	Agree	Agree	Neutral	Agree	Agree	Strongly Agree		A lot	None of my information	A moderate amount	None of my information	None of my information	A little	None of my information		Doctor		3 years	I don't live in the UK (please specify where below)	New Zealand	Other medical specialty with general (internal) medicine
3556544869	59068705	2014-01-11 01:09:00	2014-01-11 01:12:00						I have considered going, but am undecided					Strongly Agree		Strongly Agree				Strongly Agree	Strongly Agree						Strongly Agree	Strongly Agree		Strongly Agree				All of my information	All of my information							Doctor		25-35 years		retired	Community/primary care
3556505510	59068705	2014-01-11 00:21:00	2014-01-11 00:33:00						I haven't considered going		Strongly Disagree	Strongly Disagree	Strongly Disagree	Strongly Disagree	Neutral	Neutral	Neutral	Neutral	Strongly Disagree	Neutral	Neutral	Strongly Disagree	Neutral	Strongly Agree	I deeply regret my Government's (Australia) failure to respond adequately and its rank cowardice in banning incoming persons from affected states in Africa	Strongly Disagree	Strongly Disagree	Strongly Disagree	Strongly Disagree	Strongly Disagree	Strongly Disagree	Strongly Disagree	About to have 2 knees replaced - walking distance <20m	A lot	A lot	A little	None of my information	None of my information	None of my information	A moderate amount		Doctor		35-45 years	I don't live in the UK (please specify where below)	Australia	Community/primary care
3556496204	59068705	2014-01-11 00:13:00	2014-01-11 00:18:00						I have considered going, and decided not to		Strongly Agree	Strongly Agree	Neutral	Neutral	Disagree	Agree	Strongly Agree	Neutral	Disagree	Disagree	Agree	Strongly Disagree	Strongly Disagree	Disagree		Strongly Agree	Neutral	Agree	Strongly Agree	Neutral	Neutral	Neutral		A lot	A moderate amount	A little	None of my information	None of my information	A little	A moderate amount		Doctor		15-25 years	South of England		Community/primary care
3556481723	59068705	10/31/2014 23:44:59	2014-01-11 00:02:00						I haven't considered going		Neutral	Neutral	Neutral	Agree	Disagree	Neutral	Disagree	Disagree	Disagree	Agree	Strongly Agree	Disagree	Strongly Disagree	Disagree		Disagree	Strongly Agree	Strongly Agree	Agree	Agree	Agree	Agree		A lot	A lot	A moderate amount	A little	None of my information	None of my information	A little
3556469023	59068705	10/31/2014 23:44:41	10/31/2014 23:48:52						I have considered going, and decided not to		Agree	Neutral	Strongly Agree	Agree	Agree	Agree	Neutral	Agree	Disagree	Agree	Agree	Disagree	Neutral	Strongly Disagree		Neutral	Neutral	Agree	Neutral	Strongly Agree	Strongly Agree	Agree		A lot	A lot	A lot	A moderate amount	A little	A little	A lot		Doctor		1 year	Midlands and East of England		Other medical specialty with general (internal) medicine
3556450480	59068705	10/31/2014 23:26:27	10/31/2014 23:30:56						I have considered going, and decided not to		Strongly Disagree	Neutral	Neutral	Disagree	Strongly Disagree	Agree	Disagree	Disagree	Disagree	Disagree	Disagree	Strongly Disagree	Strongly Disagree	Strongly Disagree	Impact on my children if I died.	Strongly Disagree	Neutral	Neutral	Strongly Disagree	Agree	Agree	Neutral		A little	A moderate amount	A moderate amount	None of my information	None of my information	None of my information	A lot		Doctor		11-15 years	South of England		Community/primary care
3556441435	59068705	10/31/2014 23:18:05	10/31/2014 23:24:51						I haven't considered going		Agree	Agree	Agree	Agree	Neutral	Strongly Agree	Agree	Neutral	Disagree	Agree	Agree	Strongly Disagree	Disagree	Disagree	Don't know how to go about organising it	Agree	Strongly Agree	Strongly Agree	Neutral	Agree	Agree	Agree		A moderate amount	A moderate amount	A little	None of my information	None of my information	None of my information	A little		Doctor		6-10 years	Midlands and East of England		Obstetrics and Gynaecology
3556383194	59068705	10/31/2014 22:28:35	10/31/2014 22:35:07						I haven't considered going		Agree	Strongly Agree	Strongly Disagree	Disagree	Strongly Disagree	Disagree	Strongly Disagree	Disagree	Strongly Disagree	Disagree	Disagree	Strongly Disagree	Strongly Disagree	Neutral		Disagree	Disagree	Disagree	Neutral	Disagree	Disagree	Disagree		A moderate amount	A lot	None of my information	None of my information	None of my information	None of my information	A little		Doctor		35-45 years	South of England		Community/primary care
3556382816	59068705	10/31/2014 22:28:59	10/31/2014 22:33:57						I haven't considered going		Neutral	Neutral	Neutral	Agree	Disagree	Neutral	Disagree	Neutral	Neutral	Agree	Agree	Disagree	Disagree	Disagree		Disagree	Agree	Agree	Neutral	Agree	Agree	Agree		A little	None of my information	None of my information	None of my information	None of my information	None of my information	None of my information		Doctor		15-25 years	North of England		Other medical specialty without general (internal) medicine
3556349182	59068705	10/31/2014 22:04:35	10/31/2014 22:14:57						I haven't considered going	As a single parent of 2 boys (widow) I feel I cannot risk going	Agree	Neutral	Strongly Agree	Agree	Neutral	Neutral	Agree	Agree	Disagree	Strongly Agree	Strongly Agree	Disagree	Strongly Disagree	Strongly Disagree	I am a widow & feel that putting myself at risk of contracting Ebola would be irresponsible as I have 2 school age children. There are also financial issues. Would my partnership (GP) still pay me? I have financial commitments. Would my life insurance policies pay out in these circumstances. How could I help if I was there?	Strongly Agree	Strongly Agree	Strongly Agree	Strongly Agree	Strongly Agree	Strongly Agree	Strongly Agree		A little	A little	A little	None of my information	None of my information	None of my information	A moderate amount		Doctor		15-25 years	Midlands and East of England		Community/primary care
3556333422	59068705	10/31/2014 21:59:19	10/31/2014 22:11:11						I have considered going, but am undecided		Strongly Disagree	Agree	Agree	Strongly Agree	Strongly Disagree	Neutral	Strongly Disagree	Agree	Agree	Agree	Agree	Strongly Disagree	Disagree	Disagree		Strongly Disagree	Agree	Agree	Strongly Disagree	Neutral	Agree	Agree	Three has been very little information on how to get on an official, government or charity based programme for volunteering. MSF wants a 9 month commitment and I have found no other routes to volunteer with support and training and preparation	A moderate amount	A moderate amount	None of my information	None of my information	None of my information	None of my information	A little		Doctor		25-35 years		Retired	Community/primary care
3556323281	59068705	10/31/2014 21:56:01	10/31/2014 22:04:40						I have considered going, and decided not to		Agree	Strongly Agree	Disagree	Disagree	Neutral	Neutral	Strongly Agree	Disagree	Neutral	Disagree	Disagree	Strongly Disagree	Strongly Disagree	Strongly Disagree		Strongly Agree	Neutral	Neutral	Neutral	Agree	Agree	Disagree		A little	A lot	A moderate amount	A lot	None of my information	None of my information	A little		Doctor		11-15 years	South of England		Community/primary care
3556319607	59068705	10/31/2014 21:54:19	10/31/2014 22:01:18						I have considered going, and decided not to		Neutral	Strongly Agree	Agree	Strongly Agree	Neutral	Neutral	Neutral	Agree	Disagree	Agree	Agree	Disagree	Disagree	Agree	A recent family bereavement	Neutral	Strongly Agree	Agree	Strongly Agree	Strongly Agree	Strongly Agree	Neutral		All of my information	A little	A moderate amount	None of my information	None of my information	None of my information	None of my information		Doctor		25-35 years	Midlands and East of England		Community/primary care
3556305909	59068705	10/31/2014 21:47:00	10/31/2014 22:00:10						I have considered going, and decided not to		Disagree	Disagree	Agree	Agree	Strongly Disagree	Strongly Agree	Disagree	Strongly Agree	Strongly Agree	Strongly Agree	Agree	Strongly Disagree	Strongly Disagree	Strongly Disagree	I'm afraid I couldn't cope with the heat. I don't know what living conditions are like or what sort of food is available. I am a magnet for biting insects and worry about other manageable illnesses like Malaria.	Disagree	Strongly Agree	Strongly Agree	Neutral	Strongly Agree	Strongly Agree	Strongly Agree	Being less afraid.	A little	A moderate amount	A little	A moderate amount	None of my information	None of my information	A lot	My health board and a private employer (Carnival Uk - wh run cruise ships)	Doctor		25-35 years	Wales		Community/primary care
3556301060	59068705	10/31/2014 21:43:45	10/31/2014 21:51:43						I haven't considered going		Neutral	Strongly Agree	Agree	Neutral	Neutral	Agree	Disagree	Neutral	Agree	Agree	Agree	Agree	Disagree	Disagree	My main reason for not contemplating going is my 21 month old daughter. I am not prepared to leave her at present and therefore there aren't really any additional factors that would persuade me to go.	Disagree	Agree	Agree	Disagree	Agree	Agree	Agree		A moderate amount	A little	A moderate amount	None of my information	None of my information	None of my information	A little		Doctor		4 years	South of England		Other specialties (radiology, pathology, academia etc)	academic clinical fellow in core medical training/oncology
3556297593	59068705	10/31/2014 21:41:58	10/31/2014 21:45:48						I have considered going, but am undecided		Agree	Agree	Neutral	Agree	Neutral	Neutral	Strongly Disagree	Strongly Disagree	Disagree	Agree	Strongly Agree	Strongly Disagree	Strongly Disagree	Strongly Disagree		Neutral	Agree	Strongly Agree	Strongly Agree	Strongly Agree	Agree	Agree		A lot	A lot	A moderate amount	None of my information	None of my information	None of my information	None of my information		Doctor		25-35 years	North of England		Obstetrics and Gynaecology
3556278408	59068705	10/31/2014 21:29:54	10/31/2014 21:34:53						I have considered going, but am undecided		Disagree	Disagree	Disagree	Strongly Agree	Strongly Disagree	Disagree	Strongly Disagree	Disagree	Disagree	Agree	Neutral	Strongly Disagree	Disagree	Neutral		Strongly Disagree	Strongly Agree	Strongly Agree	Disagree	Disagree	Disagree	Agree		A lot	A lot	A little	None of my information	None of my information	None of my information	None of my information		Doctor		25-35 years	South of England		Community/primary care
3556277056	59068705	10/31/2014 21:29:07	10/31/2014 21:37:37						I have considered going, but am undecided	I am retired and am no longer registered with GMC though, having worked in West Africa previously , I consider myself clinically adequately comepetent	Strongly Disagree	Strongly Disagree	Strongly Disagree	Strongly Disagree	Strongly Disagree	Disagree	Strongly Disagree	Strongly Disagree	Strongly Disagree	Strongly Disagree	Strongly Disagree	Strongly Disagree	Strongly Disagree	Disagree		Strongly Disagree	Strongly Disagree	Strongly Disagree	Strongly Disagree	Strongly Disagree	Strongly Disagree	Strongly Disagree		A lot	A lot	A little	None of my information	None of my information	A lot	A little		Doctor		more than 45 years			Paediatric community based
3556251674	59068705	10/31/2014 21:14:19	10/31/2014 21:19:17						I have made definite plans to go		Disagree	Strongly Disagree	Agree	Disagree	Neutral	Neutral	Disagree	Neutral	Agree	Agree	Neutral	Neutral	Neutral	Neutral		Agree	Agree	Agree	Agree	Neutral	Agree	Agree		A lot	A lot	A moderate amount	A lot	None of my information	None of my information	A little		Doctor		5 years	North of England		Community/primary care
3556195120	59068705	10/31/2014 20:44:27	10/31/2014 20:55:39						I have considered going, but am undecided	I have applied to the UKEMR, but haven't heard back from them yet. I think may have my application declined as I am a relatively junior doctor.	Disagree	Neutral	Strongly Agree	Agree	Agree	Agree	Disagree	Disagree	Strongly Agree	Agree	Agree	Strongly Disagree	Disagree	Strongly Disagree		Agree	Agree	Strongly Agree	Neutral	Strongly Agree	Strongly Agree	Strongly Agree	If NHS employers published their policies on staff taking temporary leave. If it contributed to our training on an 'official' basis.	A lot	A lot	A lot	A little	None of my information	A little	A moderate amount		Doctor		2 years	Scotland		Acute medicine
3556182947	59068705	10/31/2014 20:38:45	10/31/2014 20:45:02						I have considered going, and decided not to		Disagree	Disagree	Disagree	Strongly Disagree	Agree	Agree	Neutral	Neutral	Disagree	Strongly Disagree	Neutral	Strongly Disagree	Strongly Disagree	Strongly Disagree		Strongly Disagree	Agree	Agree	Strongly Agree	Neutral	Neutral	Agree		A lot	A little	A moderate amount	A lot	None of my information	A little	A little		Doctor		6-10 years	North of England		Community/primary care
3556167907	59068705	10/31/2014 20:30:57	10/31/2014 20:35:40						I haven't considered going		Strongly Agree	Strongly Agree	Agree	Agree		Strongly Agree	Strongly Agree	Agree	Agree	Agree	Agree	Agree	Disagree	Neutral		Agree	Strongly Agree	Strongly Agree	Strongly Agree	Strongly Agree	Strongly Agree	Neutral		A lot	A lot	A little	None of my information	None of my information	None of my information	A lot		Doctor		15-25 years	Midlands and East of England		Community/primary care
3556164764	59068705	10/31/2014 20:29:28	10/31/2014 20:34:41						I have considered going, and decided not to		Strongly Agree	Disagree	Disagree	Strongly Agree		Agree			Neutral	Strongly Agree	Strongly Disagree		Strongly Disagree	Disagree			Strongly Agree	Strongly Agree	Strongly Disagree	Strongly Disagree	Strongly Disagree	Neutral		A lot	None of my information	A moderate amount	None of my information	None of my information	None of my information	A moderate amount			student
3556112370	59068705	10/31/2014 20:05:56	10/31/2014 20:15:41						I have considered going, but am undecided	The political climate here in the US doesn't allow you to freely come and go for this specific situation	Disagree	Neutral	Neutral	Agree	Disagree	Neutral	Agree	Disagree	Disagree	Neutral	Disagree	Disagree	Strongly Disagree	Agree		Disagree	Agree	Agree	Agree	Strongly Agree	Strongly Agree	Disagree		A little	A lot	A moderate amount	A little	None of my information	A moderate amount	A lot		Doctor		more than 45 years		NA, Have experience in USA and Colombia SA	Paediatric community based
3556102427	59068705	10/31/2014 20:01:20	10/31/2014 20:07:47						I have considered going, and decided not to		Disagree	Strongly Agree	Neutral	Neutral	Neutral	Neutral	Strongly Disagree	Strongly Disagree	Strongly Disagree	Strongly Disagree	Strongly Disagree	Strongly Disagree	Strongly Disagree	Strongly Disagree	I have a one year old baby.	Neutral	Neutral	Neutral	Strongly Agree	Neutral	Neutral	Disagree		A lot	A little	None of my information	A little	None of my information	None of my information	A little		Doctor		11-15 years	North of England		Other medical specialty without general (internal) medicine
3556061835	59068705	10/31/2014 19:43:26	10/31/2014 19:50:42						I haven't considered going		Disagree	Strongly Agree	Strongly Agree	Strongly Agree	Strongly Disagree	Neutral	Neutral	Disagree	Strongly Agree	Neutral	Disagree	Strongly Disagree	Strongly Disagree	Strongly Agree	Age 57.	Neutral	Disagree	Disagree	Neutral	Agree	Agree	Strongly Disagree		A lot	A lot	A little	None of my information	None of my information	None of my information	A lot	I have first hand information from family	Doctor		25-35 years	Midlands and East of England		Community/primary care
3556059601	59068705	10/31/2014 19:42:14	10/31/2014 19:46:28						I have considered going, and decided not to		Disagree	Disagree	Neutral	Strongly Agree	Neutral	Neutral	Agree	Agree	Disagree	Strongly Agree	Agree	Strongly Disagree	Neutral	Disagree		Agree	Agree	Agree	Neutral	Agree	Agree	Agree		A lot	A little	A little	None of my information	None of my information	None of my information	A little		Doctor		15-25 years	Midlands and East of England		Community/primary care
3556058815	59068705	10/31/2014 19:42:16	10/31/2014 19:45:30						I haven't considered going		Agree	Neutral	Agree	Agree	Disagree	Agree	Neutral	Agree	Strongly Agree	Agree	Agree	Disagree	Disagree	Disagree		Disagree	Strongly Agree	Strongly Agree	Strongly Agree	Agree	Agree	Neutral		A lot	A lot	A lot	None of my information	None of my information	None of my information	A lot		Doctor		25-35 years		Canada	Intensive care medicine & anaesthesia
3556058251	59068705	10/31/2014 19:41:32	10/31/2014 19:47:25						I haven't considered going		Agree	Strongly Agree	Neutral	Strongly Agree	Disagree	Strongly Agree	Strongly Agree	Strongly Agree	Strongly Disagree	Neutral	Neutral	Strongly Disagree	Strongly Disagree	Strongly Disagree		Disagree	Agree	Strongly Agree	Strongly Agree	Strongly Agree	Strongly Agree	Strongly Agree		A moderate amount	A lot	A moderate amount	None of my information	None of my information	None of my information	A lot		Doctor		11-15 years	Midlands and East of England		Community/primary care
3556042741	59068705	10/31/2014 19:34:25	10/31/2014 19:42:06						I haven't considered going		Strongly Agree	Strongly Agree	Strongly Agree	Disagree	Strongly Agree	Strongly Agree	Strongly Agree	Strongly Agree	Strongly Agree	Strongly Agree	Strongly Agree	Neutral	Disagree	Neutral		Agree	Strongly Agree	Strongly Agree	Strongly Agree	Strongly Agree		Strongly Agree		A lot	A little	A moderate amount	None of my information	None of my information	None of my information	None of my information		Doctor		25-35 years		New Zealand	Community/primary care
3556037432	59068705	10/31/2014 19:32:58	10/31/2014 19:37:28						I haven't considered going		Neutral	Strongly Agree	Neutral	Agree	Neutral	Strongly Agree	Agree	Agree	Strongly Agree	Agree	Agree	Disagree	Neutral	Strongly Agree		Disagree	Strongly Disagree	Strongly Disagree	Neutral	Disagree	Disagree	Strongly Disagree		A lot	A moderate amount	A little	None of my information	None of my information	None of my information	None of my information		Doctor		35-45 years	South of England		Other specialties (radiology, pathology, academia etc)	Retired anaesthetist
3556031705	59068705	10/31/2014 19:30:34	10/31/2014 19:37:20						I have considered going, but am undecided		Neutral	Disagree	Agree	Neutral	Agree	Neutral	Strongly Agree	Neutral	Neutral	Neutral	Agree	Neutral	Disagree	Disagree	Problem finding cover at work for clinical role	Strongly Agree	Agree	Agree	Agree	Agree	Neutral	Agree		A lot	A lot	A moderate amount	A lot	A moderate amount	A lot	A lot	Involved in PREPARE EU pandemic preparedness FP7 project	Doctor		25-35 years	London		Other medical specialty with general (internal) medicine
3555981899	59068705	10/31/2014 19:09:29	10/31/2014 19:15:19						I haven't considered going		Strongly Agree	Strongly Agree	Neutral	Neutral	Disagree	Neutral	Neutral	Neutral	Neutral	Neutral	Neutral	Neutral	Neutral	Neutral	I am a single Mum to two boys so haven't and wouldn't seriously consider going	Strongly Disagree	Strongly Disagree	Strongly Disagree	Strongly Disagree	Strongly Disagree	Strongly Disagree	Strongly Disagree	Given that my reason for not going is very personal none of the above would influence it differently	A little	A lot	A little	None of my information	None of my information	None of my information	A little		Doctor		15-25 years	Midlands and East of England		Community/primary care
3555979091	59068705	10/31/2014 19:08:26	10/31/2014 19:20:23						I haven't considered going	becausemy speciality far from epedimiology and infeceious diseases	Neutral	Agree	Agree	Strongly Agree	Strongly Agree	Neutral	Disagree	Strongly Disagree	Disagree	Agree	Strongly Agree	Neutral	Agree	Strongly Agree		Neutral	Agree	Agree	Strongly Agree	Strongly Agree	Agree	Disagree		A little	A lot	A little	None of my information	None of my information	A little	A lot	medical journals reports	Doctor		25-35 years	I don't live in the UK (please specify where below)	IRAQ	Other specialties (radiology, pathology, academia etc)	Rheumatology
3555973543	59068705	10/31/2014 19:06:07	10/31/2014 19:16:03						I have considered going, but am undecided	i am a member of UKIETR I have volunteered twice but they wont take me and say they are only recruiting from NHS.I am a GP employed by the civil service I work as a military doctor.I am tropical disease trained I am fustrated.I dont know how to get out there.I want to go	Disagree	Disagree	Neutral	Neutral	Disagree	Agree	Agree	Neutral	Disagree	Disagree	Disagree	Disagree	Disagree	Strongly Disagree	i am so willing to go	Agree	Strongly Agree	Strongly Agree	Strongly Agree	Neutral	Neutral	Agree		A lot	A lot	A little	A little	None of my information	None of my information	A lot		Doctor (Armed Forces)		15-25 years	Midlands and East of England		Community/primary care
3555960318	59068705	10/31/2014 19:00:53	10/31/2014 19:04:19						I have considered going, but am undecided		Disagree	Agree	Agree	Agree	Neutral	Neutral	Agree	Neutral	Disagree	Strongly Agree	Strongly Agree	Strongly Disagree	Strongly Disagree	Agree		Neutral	Neutral	Strongly Agree	Disagree	Neutral	Neutral	Agree		A moderate amount	A little	A little	None of my information	None of my information	None of my information	A moderate amount		Doctor		25-35 years	Midlands and East of England		Paediatric community based
3555950603	59068705	10/31/2014 18:57:09	10/31/2014 19:02:16						I have considered going, and decided not to		Agree	Agree	Disagree	Strongly Agree	Strongly Disagree	Neutral	Neutral	Strongly Disagree	Strongly Disagree	Strongly Agree	Neutral	Strongly Disagree	Strongly Disagree	Agree		Neutral	Strongly Agree	Strongly Agree	Strongly Agree	Neutral	Neutral	Agree		All of my information	None of my information	None of my information	A little	None of my information	None of my information	A little		Doctor		25-35 years	South of England		Community/primary care
3555943094	59068705	10/31/2014 18:54:01	10/31/2014 18:58:42						I haven't considered going		Disagree	Disagree	Agree	Agree	Disagree	Agree	Disagree	Neutral	Disagree	Agree	Agree	Strongly Disagree	Disagree	Disagree		Agree	Agree	Agree	Agree	Strongly Agree	Agree	Strongly Agree		A moderate amount	A little	None of my information	None of my information	None of my information	None of my information	A moderate amount		Doctor		15-25 years	I don't live in the UK (please specify where below)	US	Emergency medicine
3555936671	59068705	10/31/2014 18:51:20	10/31/2014 18:58:05						I haven't considered going		Agree	Agree	Agree	Agree	Agree	Agree	Disagree	Agree	Neutral	Agree	Agree	Neutral	Neutral	Disagree		Disagree	Agree	Strongly Agree	Agree	Neutral	Neutral	Neutral		A little	A little	A little	None of my information	None of my information	None of my information	None of my information		Doctor		15-25 years	South of England		Other specialties (radiology, pathology, academia etc)
3555913391	59068705	10/31/2014 18:42:13	10/31/2014 18:52:27						I haven't considered going		Strongly Agree	Strongly Agree	Strongly Agree	Agree	Agree	Strongly Agree	Strongly Agree	Neutral	Disagree	Agree	Neutral	Neutral	Neutral	Strongly Disagree	There aren't enough doctors in the UK to deal with all the NHS work to be done. This would be worse if doctors leave to go to West Africa.	Disagree	Neutral	Neutral	Disagree	Strongly Agree	Strongly Agree	Strongly Disagree		A moderate amount	A lot	A little	None of my information	A moderate amount	A moderate amount	A moderate amount		Doctor		6-10 years	North of England		Other medical specialty with general (internal) medicine
3555906694	59068705	10/31/2014 18:39:44	10/31/2014 18:49:37						I haven't considered going		Neutral	Agree	Strongly Agree	Disagree	Neutral	Neutral	Agree	Disagree	Neutral	Neutral	Disagree	Disagree	Disagree	Strongly Disagree		Disagree	Disagree	Disagree	Disagree	Agree	Disagree	Disagree		A lot	A moderate amount	None of my information	None of my information	None of my information	None of my information	None of my information		Doctor		15-25 years	North of England		Emergency medicine
3555883557	59068705	10/31/2014 18:30:15	10/31/2014 18:38:05						I have considered going, and decided not to		Agree	Neutral	Disagree	Neutral	Neutral	Strongly Agree	Agree	Strongly Disagree	Strongly Disagree	Strongly Disagree	Strongly Disagree	Strongly Disagree	Strongly Disagree	Strongly Disagree	Fear of my family members is clearly the greatest barrier	Agree	Neutral	Disagree	Disagree	Agree	Agree	Neutral		A moderate amount	A moderate amount	A moderate amount	None of my information	None of my information	None of my information	A little		Doctor		11-15 years	I don't live in the UK (please specify where below)	Switzerland	Other medical specialty with general (internal) medicine
3555853786	59068705	10/31/2014 18:20:51	10/31/2014 18:23:30						I haven't considered going		Agree	Agree	Strongly Agree	Neutral	Neutral	Neutral	Agree	Agree	Strongly Agree	Agree	Agree	Strongly Agree	Strongly Agree	Strongly Disagree		Strongly Disagree	Strongly Disagree	Strongly Disagree	Agree	Strongly Disagree	Strongly Disagree	Strongly Disagree		A lot	None of my information	A little	None of my information	None of my information	None of my information	None of my information		Doctor		11-15 years	South of England		Other specialties (radiology, pathology, academia etc)
3555836406	59068705	10/31/2014 18:14:22	10/31/2014 18:19:01						I have considered going, but am undecided	Truly, not sure I am the type needed. Chest physician. Am I any help? Also, lot of opposition within family! Also, would employers help?	Agree	Agree	Disagree	Agree	Agree	Strongly Agree	Agree	Disagree	Disagree	Agree	Strongly Agree	Strongly Disagree	Strongly Disagree	Strongly Disagree		Strongly Agree	Agree	Strongly Agree	Agree	Strongly Agree	Strongly Agree	Agree		A moderate amount	A little	A little	None of my information	None of my information	A little	A moderate amount		Doctor		15-25 years	Northern Ireland and Isle of Man		Other medical specialty with general (internal) medicine	Pulmonology
3555825508	59068705	10/31/2014 18:10:45	10/31/2014 18:19:18						I have considered going, and decided not to		Strongly Agree	Agree	Strongly Agree	Strongly Agree	Neutral	Strongly Agree	Strongly Agree	Neutral	Strongly Disagree	Strongly Agree		Agree	Strongly Disagree	Strongly Disagree	I am the bread winner for my family. If I die or am too ill to work who will support them. I have never seen a patient with malaria never mind ebola or other tropical diseases	Agree	Strongly Agree	Strongly Agree	Strongly Agree	Strongly Agree	Strongly Agree	Agree	A reassurance my family would continue to receive my wage until I would have retired	A lot	A lot	A moderate amount	None of my information	None of my information	None of my information	None of my information		Doctor		15-25 years	Scotland		Community/primary care
3555824241	59068705	10/31/2014 18:09:54	10/31/2014 18:21:43						I have considered going, and decided not to	Looking at information available online suggested that my background as a GP with no experience of this type of work was not what organisations were looking for	Strongly Disagree	Strongly Disagree	Disagree	Agree	Strongly Disagree	Agree	Strongly Disagree	Neutral	Disagree	Agree	Strongly Agree	Strongly Disagree	Strongly Disagree	Strongly Disagree	Main barrier is not knowing what I could usefully do there and a feeling that I do not have the required skills	Strongly Disagree	Strongly Agree	Strongly Agree	Disagree	Strongly Disagree	Strongly Disagree	Strongly Agree		A lot	A lot	A moderate amount	A lot	None of my information	None of my information	A lot		Doctor		25-35 years	North of England		Other medical specialty with general (internal) medicine
3555809368	59068705	10/31/2014 18:03:53	10/31/2014 18:11:13						I haven't considered going		Strongly Agree	Strongly Agree	Strongly Agree	Strongly Agree	Agree	Agree	Strongly Disagree	Strongly Agree	Strongly Agree	Strongly Agree	Strongly Agree	Strongly Agree	Strongly Disagree	Strongly Disagree		Strongly Agree	Strongly Agree	Strongly Agree	Strongly Agree	Strongly Agree	Strongly Agree	Neutral		A lot	A lot	None of my information	None of my information	None of my information	None of my information	A lot		Doctor (Armed Forces)		6-10 years		Mexico	Other medical specialty with general (internal) medicine
3555777007	59068705	10/31/2014 17:53:15	10/31/2014 17:57:18						I haven't considered going		Agree	Agree	Disagree	Agree	Neutral	Agree	Disagree	Disagree	Agree	Agree	Agree	Agree	Disagree	Disagree		Neutral	Agree	Neutral	Agree	Strongly Agree	Strongly Agree	Agree		A lot	A little	A moderate amount	None of my information	None of my information	None of my information	None of my information		Doctor		6-10 years	North of England		Surgical specialties	Ophthalmology
3555770414	59068705	10/31/2014 17:50:30	10/31/2014 17:57:22						I have considered going, but am undecided	I would not even know where to begin to get support from the organisation/Trust that employs me	Disagree	Strongly Disagree	Strongly Disagree	Neutral	Strongly Agree	Strongly Disagree	Disagree	Strongly Disagree	Strongly Disagree	Agree	Strongly Agree	Strongly Disagree	Neutral	Strongly Disagree		Agree	Agree	Strongly Agree	Agree	Disagree	Disagree	Agree		All of my information	A little	A moderate amount	None of my information	None of my information	None of my information	None of my information		Doctor		25-35 years	South of England		Intensive care medicine & anaesthesia
3555758138	59068705	10/31/2014 16:05:15	10/31/2014 17:53:02						I have considered going, but am undecided		Neutral	Neutral	Agree	Strongly Agree	Agree	Agree	Disagree	Disagree	Disagree	Agree	Agree	Disagree	Disagree	Strongly Disagree		Agree	Agree	Agree	Agree	Agree	Agree	Agree		A lot	A moderate amount	A lot	None of my information	None of my information	A little	A moderate amount		Doctor		3 years	London		Obstetrics and Gynaecology
3555756179	59068705	10/31/2014 17:45:21	10/31/2014 17:49:35						I haven't considered going		Strongly Agree	Strongly Agree	Strongly Agree	Strongly Agree	Strongly Agree	Strongly Agree	Strongly Agree	Strongly Agree	Strongly Agree	Strongly Agree	Neutral	Neutral	Neutral	Disagree		Strongly Disagree	Strongly Disagree	Strongly Disagree	Strongly Disagree	Strongly Disagree	Strongly Disagree	Strongly Disagree		All of my information	A lot	None of my information	None of my information	None of my information	None of my information	None of my information		Doctor		11-15 years	Midlands and East of England		Other specialties (radiology, pathology, academia etc)
3555748145	59068705	10/31/2014 17:42:15	10/31/2014 17:46:40						I haven't considered going		Strongly Agree	Strongly Agree	Strongly Agree	Disagree	Strongly Agree	Agree	Strongly Agree	Disagree	Disagree	Disagree	Agree	Strongly Disagree	Strongly Disagree	Strongly Disagree		Agree	Agree	Agree	Agree	Strongly Agree	Strongly Agree	Disagree		A lot	A little	A little	None of my information	None of my information	None of my information	A little		Doctor		15-25 years	South of England		Community/primary care
3555729341	59068705	10/31/2014 17:32:34	10/31/2014 17:38:18								Disagree	Agree	Strongly Disagree	Neutral	Neutral	Neutral	Neutral	Neutral	Neutral	Agree	Disagree	Strongly Disagree	Agree	Neutral	Unfortuantely my licence to practice has just expired and it will take months to get it back!	Neutral	Neutral	Neutral	Disagree	Neutral	Neutral	Neutral		A moderate amount	A lot	A moderate amount	None of my information	None of my information	None of my information	None of my information		Doctor		35-45 years	North of England		Acute medicine
3555720659	59068705	10/31/2014 17:31:41	10/31/2014 17:38:12						I have considered going, but am undecided		Disagree	Agree	Agree	Disagree	Agree	Strongly Disagree	Strongly Disagree	Agree	Disagree	Disagree	Disagree	Strongly Disagree	Disagree	Strongly Disagree		Strongly Disagree	Strongly Disagree	Strongly Disagree	Neutral	Neutral	Neutral	Neutral		None of my information	All of my information	None of my information	A moderate amount	None of my information	A little	A little		Doctor		11-15 years		abroad		gp
3555716886	59068705	10/31/2014 17:30:23	10/31/2014 17:34:15						I have considered going, but am undecided					Strongly Agree													Agree							A lot	A lot	A little	None of my information	None of my information	None of my information	A little		Doctor		25-35 years		retired		retired
3555711998	59068705	10/31/2014 17:28:31	10/31/2014 17:30:58						I have considered going, and decided not to					Strongly Agree												Strongly Agree	Strongly Agree	Strongly Agree	Neutral	Neutral				A little		A little	None of my information	None of my information	None of my information	None of my information		Doctor		15-25 years	Midlands and East of England		Paediatric community based
3555693631	59068705	10/31/2014 17:21:05	10/31/2014 17:41:03						I haven't considered going	Apart from vague reports in the press about NHS workers volunteering to go, no one has asked me directly.	Neutral	Strongly Agree	Strongly Agree	Disagree	Neutral	Strongly Agree	Strongly Agree	Agree	Neutral	Agree	Strongly Agree	Agree	Strongly Disagree	Strongly Disagree	I have a young family at home. Even if I didn't, I cannot imagine my employer agreeing to it.	Agree	Strongly Agree	Strongly Agree	Neutral	Neutral	Neutral	Agree		A lot	A little	A little	None of my information	None of my information	None of my information	A little		Doctor		11-15 years	London		Acute medicine
3555693323	59068705	10/31/2014 16:45:48	10/31/2014 17:32:55						I haven't considered going	Not in a position to go at the moment as I have two young children and both I and my wife have only recently started consultant posts so it would be too disruptive and unfair on the other for one of us to go, and highly unlikely we would be considered if we volunteered together with two babies!	Strongly Agree	Strongly Agree	Disagree	Disagree	Strongly Agree	Strongly Agree	Agree	Disagree	Neutral	Disagree	Agree	Strongly Disagree	Disagree		Not an issue for me, but I would have expected that some specialties are more suited than others.	Disagree	Disagree	Disagree	Neutral	Agree	Neutral	Disagree	Knowing that on my return I wouldn't be subjected to a barrage of hostile and irrational media coverage, denied the right to leave my house (especially relevant if I was single - how am I supposed not to starve if I can't leave my house for 21 days and have noone living with me to go to the shops for food!) and be used as a political pawn in the way certain courageous nurses and doctors in the US…	A moderate amount	A lot	A lot	A lot	All of my information	A moderate amount	A lot	Have assisted in a real Ebola response several years ago in D R Congo.	Doctor		15-25 years	Midlands and East of England		Other specialties (radiology, pathology, academia etc)	Public health medicine
3555690956	59068705	10/31/2014 17:20:06	10/31/2014 17:26:29						I haven't considered going		Neutral	Strongly Agree	Agree	Agree	Neutral	Agree	Disagree	Agree	Neutral	Agree	Agree	Neutral	Strongly Disagree	Strongly Disagree	Got 2 small kids	Agree	Agree	Agree	Strongly Agree	Strongly Agree	Agree	Strongly Agree		A moderate amount	A moderate amount	A moderate amount	None of my information	None of my information	None of my information	A moderate amount		Doctor		6-10 years	Midlands and East of England		Intensive care medicine & anaesthesia
3555686462	59068705	10/31/2014 17:18:36	10/31/2014 17:23:26						I haven't considered going		Agree	Strongly Agree	Agree	Neutral	Neutral	Strongly Agree	Strongly Disagree	Disagree	Disagree	Strongly Disagree	Disagree	Strongly Disagree	Strongly Disagree	Strongly Disagree		Disagree	Strongly Agree	Agree	Neutral	Agree	Agree	Neutral		A lot	A moderate amount	A moderate amount	A little	A little	None of my information	A little		Doctor		6-10 years	North of England		Infection specialty
3555685243	59068705	10/31/2014 17:18:06	10/31/2014 17:24:33								Strongly Disagree	Strongly Agree	Strongly Agree	Strongly Disagree	Strongly Agree	Strongly Agree	Strongly Disagree	Strongly Agree	Strongly Disagree	Strongly Agree	Neutral	Strongly Disagree		Strongly Agree	Ex GP, no experience in 3rd world or of tropical medicine, actually just retired (and come off medical register, so would need to re register!) because I felt I could not cope with GP much longer, so not likely to be much use (or able to cope) in West Africa.	Strongly Disagree	Agree	Strongly Agree	Agree	Strongly Agree	Strongly Agree	Agree		A lot	A moderate amount	None of my information	None of my information	None of my information	None of my information	A little		Doctor		25-35 years	Midlands and East of England		Community/primary care	Retired
3555676374	59068705	10/31/2014 17:15:00	10/31/2014 17:22:50						I have considered going, but am undecided		Neutral	Neutral	Agree	Agree	Disagree	Neutral	Disagree	Disagree	Agree	Agree	Agree	Disagree	Disagree	Agree		Disagree	Agree	Agree	Disagree	Agree	Agree	Agree		A lot	A moderate amount	A little	None of my information	None of my information	None of my information	None of my information		Doctor		35-45 years		retired	Community/primary care
3555652799	59068705	10/31/2014 17:05:35	10/31/2014 17:11:34						I haven't considered going		Strongly Agree	Agree	Disagree	Strongly Agree	Strongly Agree	Neutral	Disagree	Disagree	Strongly Disagree	Disagree	Neutral	Neutral	Disagree	Disagree		Agree	Agree	Agree	Agree	Neutral	Agree	Agree		A moderate amount	A lot	A moderate amount	A moderate amount	None of my information	A little	A moderate amount		Doctor		25-35 years	I don't live in the UK (please specify where below)	Catalonia	Other medical specialty with general (internal) medicine	Internal medicine, Rheumatic diseases
3555615918	59068705	10/31/2014 16:52:06	10/31/2014 17:04:03						I have been and worked in the current epidemic	When I went 6 weeks ago there was a medical evacuation plan in place. Should I have contracted ebola I would have been medivacced back to the UK. All insurances companies have now stated they cannot provide this service to Liberia which is where we are working and the UK government says it will be provided only on a case by case assessed basis. I have contested this with DOH and explained how har…	Disagree	Strongly Agree	Strongly Agree	Disagree	Disagree	Disagree	Disagree	Disagree	Strongly Agree	Disagree	Disagree	Strongly Disagree	Strongly Disagree	Strongly Disagree		Disagree	Agree	Agree	Disagree	Strongly Agree	Strongly Agree	Agree	Effective treatment is available in the UK a especially when disease treated early in its course	A lot	A lot	A lot	None of my information	A lot	None of my information	A moderate amount		Doctor	Director international medical charity working in Liberia	35-45 years		Charity only as honorary medical director	Paediatric medical specialty	Obstetrics and critical care
3555614680	59068705	10/31/2014 16:51:12	10/31/2014 16:56:14						I have considered going, and decided not to		Strongly Disagree	Strongly Agree	Neutral	Agree	Disagree	Strongly Disagree	Disagree	Strongly Disagree	Strongly Disagree	Strongly Disagree	Strongly Disagree	Strongly Disagree	Strongly Disagree	Strongly Disagree	My daughter is only 21 months old.	Disagree	Disagree	Disagree	Disagree	Disagree	Disagree	Disagree		A little	A lot	None of my information	None of my information	None of my information	None of my information	A lot		Doctor		11-15 years	Scotland		Intensive care medicine & anaesthesia
3555595830	59068705	10/31/2014 16:44:46	10/31/2014 16:54:41						I haven't considered going		Strongly Disagree	Neutral	Strongly Disagree	Neutral	Strongly Disagree	Strongly Disagree	Neutral	Neutral	Neutral	Neutral	Neutral	Strongly Disagree	Strongly Agree	Strongly Disagree	Ebola is natural selection and is Natures way of dealing with population problems	Neutral	Neutral	Neutral	Strongly Agree	Strongly Agree	Strongly Agree	Neutral		A moderate amount	All of my information	None of my information	A little	None of my information	A little	All of my information		Doctor		35-45 years	South of England		Emergency medicine
3555585960	59068705	10/31/2014 16:40:44	10/31/2014 16:54:02						I have considered going, but am undecided	Only due to my family cercumstances	Neutral	Strongly Agree	Disagree	Disagree	Neutral	Agree	Neutral	Disagree	Disagree	Disagree	Disagree	Disagree	Disagree	Disagree		Neutral	Neutral	Agree	Neutral	Neutral	Neutral	Neutral		A little	A lot	A little	A moderate amount	A moderate amount	A lot	A lot		Doctor		25-35 years	I don't live in the UK (please specify where below)		Infection specialty
3555584836	59068705	10/31/2014 16:39:32	10/31/2014 16:47:23						I haven't considered going		Strongly Disagree	Neutral	Disagree	Neutral	Strongly Disagree	Disagree	Disagree	Agree	Disagree	Agree	Neutral	Strongly Disagree	Neutral	Strongly Agree		Neutral	Agree	Strongly Agree	Neutral	Neutral	Neutral	Agree		A little	A lot	A moderate amount	None of my information	None of my information	A little	A lot		Doctor		35-45 years		lisboa, portugal	Paediatric medical specialty
3555564072	59068705	10/31/2014 16:33:18	10/31/2014 17:34:27						I have considered going, but am undecided		Agree	Strongly Disagree	Strongly Disagree	Agree	Neutral	Strongly Disagree	Strongly Disagree	Strongly Disagree	Disagree	Agree	Agree	Disagree	Disagree	Strongly Disagree		Agree	Agree	Strongly Agree	Neutral	Neutral	Neutral	Agree		A lot	A moderate amount	A lot	None of my information	None of my information	None of my information	A moderate amount		Doctor		6-10 years	London		Other medical specialty with general (internal) medicine
3555548262	59068705	10/31/2014 16:27:16	10/31/2014 16:34:31						I have considered going, but am undecided	I'm currently an F2 doctor with no experience of this sort of medicine. Would I have appropriate training and on balance would it be helpful for me to be there rather than more experienced people? Also, what would happen to my foundation programme place?	Agree	Neutral	Neutral	Strongly Agree	Neutral	Strongly Agree	Agree	Agree	Disagree	Strongly Agree	Agree	Disagree	Disagree	Disagree		Agree	Strongly Agree	Strongly Agree	Strongly Agree	Strongly Agree	Strongly Agree	Strongly Agree		A lot	A moderate amount	A moderate amount	None of my information	None of my information	None of my information	None of my information		Doctor		1 year	Midlands and East of England		Other specialties (radiology, pathology, academia etc)	Currently in foundation programme so rotating every 4/12. Current rotation in academic primary care.
3555499976	59068705	10/31/2014 16:10:26	10/31/2014 16:13:28						I have considered going, and decided not to		Neutral	Agree	Agree	Neutral	Strongly Disagree	Agree	Strongly Disagree	Neutral	Disagree	Agree	Agree	Strongly Disagree	Strongly Disagree	Strongly Disagree	Locum GP - loss of income	Strongly Disagree	Agree	Agree	Agree	Agree	Agree	Agree		A lot	A little	None of my information	None of my information	None of my information	None of my information	None of my information		Doctor		6-10 years	South of England		Community/primary care
3555488611	59068705	10/31/2014 16:06:11	10/31/2014 16:27:55						I have considered going, and decided not to	I would really like to go, and feel it is all of our responsibility to support this global health issue. But I cannot leave my small children at the present time.	Disagree	Strongly Agree	Disagree	Disagree	Neutral	Agree	Agree	Disagree	Disagree	Disagree	Disagree	Strongly Disagree	Strongly Disagree	Strongly Disagree		Disagree	Neutral	Agree	Agree	Agree	Agree	Neutral	It's difficult to answer this because the only thing holding me here is family and nothing can be done about that!!	A lot	A little	A moderate amount	None of my information	None of my information	None of my information	A little		Doctor		11-15 years	Midlands and East of England		Community/primary care
3555478594	59068705	10/31/2014 16:03:07	10/31/2014 16:07:00						I haven't considered going		Agree	Strongly Agree	Strongly Agree	Neutral	Strongly Agree	Strongly Agree	Agree	Agree	Neutral	Disagree	Neutral	Neutral	Disagree	Strongly Disagree		Disagree	Neutral	Disagree	Agree	Agree	Agree	Neutral		A lot	A lot	A moderate amount	A little	None of my information	None of my information	A lot		Doctor		11-15 years	London		Other medical specialty with general (internal) medicine
3555477982	59068705	10/31/2014 16:02:49	10/31/2014 16:44:22						I have considered going, and decided not to		Agree	Neutral	Disagree	Agree	Agree	Agree	Neutral	Disagree	Disagree	Agree	Agree	Neutral	Disagree	Strongly Agree		Agree	Disagree	Agree	Neutral	Neutral	Neutral	Agree		A moderate amount	A lot	A little	None of my information	None of my information	A little	A moderate amount		Doctor		5 years	Scotland		Other medical specialty without general (internal) medicine
3555469106	59068705	10/31/2014 15:58:30	10/31/2014 16:16:50						I have considered going, but am undecided		Disagree	Disagree	Strongly Agree	Agree	Strongly Disagree	Agree	Strongly Disagree	Strongly Disagree	Agree	Strongly Disagree	Agree	Strongly Disagree	Strongly Disagree	Strongly Disagree		Neutral	Strongly Agree	Strongly Agree	Neutral	Strongly Agree	Strongly Agree	Agree	Assurance that proper personal protective equipment would be provided and sufficient for the need. Resources would be available to appropriately treat and care for patients	A little	A little	A moderate amount	A little	None of my information	None of my information	A lot	My concerns regarding lack of resources and needed supplies has come from actual experience in West Africa (non-ebola related).	Nurse		5 years		I am an international post-graduate student, not working in NHS	Surgical specialties
3555457236	59068705	10/31/2014 15:55:28	10/31/2014 16:04:38						I have considered going, and decided not to		Strongly Agree	Strongly Agree	Agree	Agree	Disagree	Strongly Agree	Neutral	Neutral	Disagree	Agree	Neutral	Strongly Agree	Disagree	Strongly Disagree	FYI, I'm an american phsycian, living in SF, CA	Disagree	Agree	Agree	Neutral	Neutral	Neutral	Agree	life not already being totally full. resistance from husband and mother in law. 2 small kids at home.	A lot	A moderate amount	A little	None of my information	None of my information	None of my information	A lot		Doctor		6-10 years		none	Paediatric medical specialty
3555352144	59068705	10/31/2014 15:18:38	10/31/2014 15:25:15						I have considered going, but am undecided		Disagree	Disagree	Strongly Disagree	Agree	Strongly Disagree	Neutral	Strongly Disagree	Strongly Disagree	Disagree	Agree	Agree	Strongly Disagree	Neutral	Agree		Strongly Disagree	Agree	Agree	Strongly Disagree	Disagree	Disagree	Agree		A moderate amount	A moderate amount	A little	None of my information	None of my information	None of my information	A little		Doctor		35-45 years	North of England		Intensive care medicine & anaesthesia
3555323786	59068705	10/31/2014 15:10:08	10/31/2014 15:14:53						I haven't considered going	I'm a psychiatrist so don't feel I have right skills set they need	Neutral	Agree	Agree	Strongly Agree	Strongly Disagree	Strongly Agree	Agree	Neutral	Disagree	Strongly Agree	Neutral	Disagree	Strongly Disagree	Strongly Disagree		Neutral	Neutral	Neutral	Neutral	Neutral	Neutral	Neutral		A moderate amount	A moderate amount	A moderate amount	A moderate amount	None of my information	None of my information	None of my information		Doctor		15-25 years		Ireland	Other specialties (radiology, pathology, academia etc)
3555273243	59068705	10/31/2014 14:52:33	10/31/2014 14:56:28						I haven't considered going		Agree	Strongly Agree	Agree	Neutral		Neutral	Neutral	Neutral	Disagree	Neutral	Neutral	Strongly Disagree	Strongly Disagree	Disagree		Neutral	Strongly Agree	Agree	Neutral	Strongly Agree	Strongly Agree	Neutral		All of my information	None of my information	A little	None of my information	None of my information	None of my information	A little		Doctor		15-25 years	Midlands and East of England		Other specialties (radiology, pathology, academia etc)
3555265915	59068705	10/31/2014 14:50:03	10/31/2014 14:56:05						I have considered going, and decided not to		Neutral	Strongly Agree	Neutral	Agree	Neutral	Agree	Neutral	Neutral	Neutral	Agree	Neutral	Neutral		Strongly Disagree	If I did not have a husband who needs me at home, I would strongly consider going	Neutral	Agree	Agree	Neutral	Agree	Agree	Neutral		A moderate amount	A lot	A little	None of my information	None of my information	None of my information	A little		Doctor		15-25 years	London		Acute medicine
3555259491	59068705	10/31/2014 14:48:00	10/31/2014 14:51:21						I have considered going, and decided not to		Agree	Agree	Agree	Agree	Agree	Agree	Agree	Agree	Agree	Agree	Agree	Strongly Disagree	Disagree	Strongly Agree		Neutral	Neutral	Neutral	Neutral	Neutral	Neutral	Neutral		A lot	A little	A little	None of my information	None of my information	None of my information	A lot		Doctor		15-25 years	Midlands and East of England		Community/primary care
3555238426	59068705	10/31/2014 14:40:18	10/31/2014 14:44:52						I have considered going, but am undecided	Have volunteered and am awaiting interview	Neutral	Disagree	Agree	Agree	Neutral	Strongly Disagree	Agree	Disagree	Neutral	Agree	Agree	Disagree	Disagree	Disagree		Disagree	Agree	Agree	Neutral	Agree	Agree	Neutral		A moderate amount	A lot	A little	None of my information	None of my information	None of my information	A little		Doctor		35-45 years	North of England		Other medical specialty without general (internal) medicine	Renal medicine
3555198963	59068705	10/31/2014 14:26:33	10/31/2014 14:30:33						I have considered going, and decided not to		Strongly Agree	Disagree	Disagree	Disagree	Neutral	Agree	Strongly Disagree	Neutral	Strongly Disagree	Neutral	Strongly Agree	Neutral	Neutral	Neutral		Neutral	Neutral	Agree	Strongly Agree	Strongly Agree	Agree	Neutral		A moderate amount	A moderate amount	A little	None of my information	None of my information	None of my information	None of my information		Doctor		25-35 years	North of England		Surgical specialties
3555190601	59068705	10/31/2014 14:23:33	10/31/2014 14:31:51						I haven't considered going		Strongly Agree	Strongly Agree	Strongly Agree	Agree	Neutral	Neutral	Agree	Strongly Agree	Strongly Agree	Strongly Agree	Strongly Agree	Agree	Disagree	Strongly Disagree		Neutral	Agree	Agree	Agree	Strongly Agree	Strongly Agree	Neutral		A moderate amount	A little	A little	None of my information	None of my information	None of my information	A little		Nurse		11-15 years	North of England		Other specialties (radiology, pathology, academia etc)		4 to 7
3555189151	59068705	10/31/2014 14:23:14	10/31/2014 14:27:28						I haven't considered going		Agree	Neutral	Disagree	Agree	Neutral	Strongly Agree	Agree	Strongly Disagree	Disagree	Strongly Agree	Neutral	Strongly Disagree	Strongly Disagree	Agree	Some of the statements above are not my reasons for going even though I agree or strongly agree with them but I have marked them as instructed.	Strongly Agree	Strongly Agree	Strongly Agree	Neutral	Agree	Agree	Neutral	Main factor is knowing the right things and having the right experience to be useful, which I think I do not.	A lot	A moderate amount	A moderate amount	All of my information	None of my information	None of my information	A moderate amount		Doctor		15-25 years	Wales		Other medical specialty without general (internal) medicine	Palliative Medicine
3555163372	59068705	10/31/2014 14:14:06	10/31/2014 14:20:14						I haven't considered going		Strongly Agree	Strongly Agree	Strongly Agree	Neutral	Neutral	Strongly Agree	Strongly Disagree	Neutral	Neutral	Neutral	Disagree	Agree	Neutral	Strongly Disagree		Strongly Disagree	Neutral	Neutral	Strongly Disagree	Agree	Agree	Disagree	I work as a freelance GP: I have no employer to pay me a salary, if I don't work I do't earn money, and if I let down any of my customers by cancelling booked work they are unlikely to use my services again.	A moderate amount	A moderate amount	None of my information			None of my information	None of my information		Doctor		25-35 years	Midlands and East of England		Community/primary care
3555110409	59068705	10/31/2014 13:55:17	10/31/2014 13:59:53						I haven't considered going	I have two young children	Neutral	Strongly Agree	Agree	Neutral	Strongly Agree	Agree	Agree	Disagree	Disagree	Disagree	Agree	Disagree	Disagree	Disagree		Agree	Agree	Agree	Agree	Agree	Agree	Agree	and no young children!	A lot	A little	A moderate amount	None of my information	None of my information	None of my information	None of my information		Doctor		15-25 years	London		Intensive care medicine & anaesthesia
3555087282	59068705	10/31/2014 13:46:32	10/31/2014 13:51:10						I have considered going, and decided not to		Neutral	Agree	Neutral	Strongly Agree	Strongly Agree	Strongly Agree	Disagree	Disagree	Disagree	Neutral	Neutral	Strongly Agree	Strongly Disagree	Strongly Disagree	As a foundation trainee, time out of training is always portrayed as a 'bad thing'. Much as I love being a dr I would not want to extend my foundation years longer than required.	Neutral	Neutral	Neutral	Strongly Agree	Neutral	Neutral	Agree	Provision and support from our bosses	A little	A moderate amount	A lot	A little	None of my information	A little	A lot		Doctor		2 years	London		Emergency medicine
3555079893	59068705	10/31/2014 13:43:15	10/31/2014 13:58:28						I have considered going, and decided not to	I have thought about going and feel guilty for not going.	Agree	Agree	Strongly Agree	Agree	Disagree	Strongly Agree	Agree	Disagree	Disagree	Strongly Agree	Strongly Agree	Agree	Strongly Disagree	Disagree	I have not worked as a general physician for some years and am unsure how useful I would be since I come from a subspecialty	Agree	Agree	Strongly Agree	Neutral	Strongly Agree	Strongly Agree	Strongly Agree	My family and partner had high quality information on the level of risk to me of catching ebola	All of my information	None of my information	A little	None of my information		None of my information	None of my information		Doctor		6-10 years	Scotland		Other specialties (radiology, pathology, academia etc)	Child and Adolescent psychiatry
3555070989	59068705	10/31/2014 13:40:23	10/31/2014 13:48:23						I have considered going, and decided not to		Agree	Strongly Disagree	Disagree	Disagree	Neutral	Disagree	Agree	Strongly Disagree	Neutral	Disagree	Agree	Strongly Disagree	Strongly Disagree	Strongly Disagree		Agree	Agree	Agree	Neutral	Neutral	Neutral	Agree	IT was hearing the first hand stories of someone just returned that made me think about going	A moderate amount	A little	A little	A lot	None of my information	A little	None of my information		Nurse		6-10 years	North of England		Acute medicine		4 to 7
3555062985	59068705	10/31/2014 13:37:48	10/31/2014 13:40:21						I have considered going, and decided not to		Strongly Disagree	Agree	Neutral	Neutral	Strongly Agree	Agree	Neutral	Strongly Disagree	Agree	Agree	Neutral	Strongly Agree		Strongly Disagree		Strongly Agree	Strongly Agree	Agree	Agree	Agree	Agree	Agree		A moderate amount	A little	A little	None of my information	None of my information	None of my information	None of my information		Doctor		11-15 years	South of England		Surgical specialties
3555029165	59068705	10/31/2014 13:24:59	10/31/2014 13:28:16						I haven't considered going		Neutral	Agree	Agree	Agree	Strongly Disagree	Agree	Disagree	Neutral	Strongly Disagree	Neutral	Strongly Agree	Strongly Disagree	Strongly Disagree	Strongly Disagree		Strongly Disagree	Strongly Agree	Strongly Agree	Strongly Disagree	Agree	Agree	Strongly Agree		A little	A moderate amount	A moderate amount	None of my information	None of my information	None of my information	A little
3555013234	59068705	10/31/2014 13:18:42	10/31/2014 13:23:48						I have considered going, but am undecided		Strongly Agree	Agree	Agree	Strongly Disagree	Neutral	Agree	Agree	Disagree	Strongly Disagree	Strongly Disagree	Neutral	Strongly Disagree	Strongly Disagree	Strongly Disagree		Agree	Agree	Agree	Strongly Agree	Strongly Agree	Strongly Agree	Neutral		A moderate amount	A lot	A moderate amount	A moderate amount	A lot	A moderate amount	A moderate amount		Doctor		35-45 years		netherlands	Obstetrics and Gynaecology
3555012083	59068705	10/31/2014 13:18:01	10/31/2014 13:22:01						I haven't considered going		Disagree	Strongly Agree	Strongly Agree	Neutral	Neutral	Neutral	Agree	Disagree	Disagree	Disagree	Disagree	Disagree	Strongly Disagree	Strongly Disagree		Disagree	Disagree	Disagree	Strongly Agree	Strongly Agree	Strongly Agree	Disagree		A lot	A lot	None of my information	None of my information	None of my information	None of my information	A lot		Doctor		15-25 years	South of England		Other medical specialty with general (internal) medicine
3554975574	59068705	10/31/2014 13:02:56	10/31/2014 13:21:08						I have considered going, and decided not to		Agree	Agree	Neutral	Agree	Neutral	Agree	Neutral	Agree	Neutral	Agree	Agree	Neutral	Disagree	Agree		Agree	Agree	Agree	Agree	Neutral	Neutral	Neutral		A little	A moderate amount	A little	A moderate amount	None of my information	None of my information	A lot		Doctor		35-45 years	North of England		Infection specialty
3554892655	59068705	10/31/2014 12:25:40	10/31/2014 12:36:59						I have considered going, and decided not to		Disagree	Agree	Agree	Agree	Neutral	Agree	Neutral	Disagree	Disagree	Agree	Strongly Agree	Strongly Disagree	Strongly Disagree	Strongly Disagree		Agree	Strongly Agree	Agree	Neutral	Agree	Agree	Neutral		A moderate amount	A moderate amount	A moderate amount	None of my information	None of my information	None of my information	A little		Doctor		25-35 years	Midlands and East of England		Community/primary care
3554887777	59068705	10/31/2014 12:22:37	10/31/2014 12:30:29						I haven't considered going		Strongly Agree	Strongly Agree	Strongly Agree	Strongly Agree	Neutral	Strongly Agree	Agree	Agree	Disagree	Agree	Neutral	Strongly Disagree	Neutral	Disagree		Agree	Agree	Strongly Agree	Agree	Disagree	Agree	Disagree		A lot	A little	None of my information	None of my information	None of my information	None of my information	A little		Doctor		25-35 years	Wales		Community/primary care
3554837878	59068705	10/31/2014 11:55:45	10/31/2014 12:03:00						I haven't considered going		Strongly Agree	Strongly Agree	Agree	Agree	Agree	Disagree	Agree	Agree	Disagree	Agree	Disagree	Disagree	Strongly Disagree	Strongly Disagree		Disagree	Disagree	Disagree	Disagree	Disagree	Disagree	Disagree	I think all of these would be important but because of where I am in my life right now I still wouldn't consider going so these things of themselves wouldn't change my mind.	A lot	A little	A moderate amount	None of my information	None of my information	None of my information	A little		Doctor		6-10 years	Midlands and East of England		Other medical specialty with general (internal) medicine	Respiratory
3554837573	59068705	10/31/2014 11:54:44	10/31/2014 12:14:07						I have considered going, and decided not to	i'm awaiting test results following breast cancer. my family would struggle with the potential harm to me, in addition to the cancer threat. i also think i may become a liability there. if i was younger (61) without current health threat, i would want to go	Strongly Disagree	Agree	Disagree	Neutral	Strongly Disagree	Agree	Disagree	Disagree	Disagree	Neutral	Disagree	Strongly Disagree	Disagree	Agree		Strongly Disagree	Neutral	Neutral	Strongly Disagree	Neutral	Neutral	Neutral	Neutral answers for me indicate that these things wouldn't make any difference to my decision as it is based on my own ability to help currently and my family's feelings	All of my information	None of my information	None of my information	None of my information	None of my information	None of my information	None of my information	i haven't sought out further information because, although frustrated by my current situation, my decision is clear to me	Nurse		35-45 years	South of England		Community/primary care		4 to 7
3554706649	59068705	10/31/2014 10:21:59	10/31/2014 10:38:44						I have considered going, and decided not to		Disagree	Disagree	Neutral	Disagree	Strongly Agree	Neutral	Strongly Disagree	Disagree	Agree	Strongly Disagree	Agree	Strongly Disagree	Strongly Disagree	Strongly Disagree		Agree	Agree	Agree	Agree	Strongly Agree	Strongly Agree	Neutral		A lot	A lot	A lot	A moderate amount	A little	A moderate amount	A lot		Nurse		11-15 years	I don't live in the UK (please specify where below)	I live in London but do not work but study	Emergency medicine
3554681376	59068705	10/31/2014 10:01:07	10/31/2014 10:04:36						I haven't considered going		Agree	Agree	Agree	Agree	Neutral	Agree	Agree	Agree	Neutral	Agree	Agree	Disagree	Disagree	Agree		Agree	Agree	Agree	Agree	Agree	Agree	Agree		A moderate amount	A moderate amount	None of my information	A little	None of my information	A little	A moderate amount		Doctor		6-10 years	North of England		Other medical specialty without general (internal) medicine
3554680347	59068705	10/31/2014 09:59:49	10/31/2014 10:07:06						I have considered going, but am undecided		Neutral	Agree	Strongly Agree	Agree	Neutral	Strongly Agree	Disagree	Strongly Disagree	Disagree	Disagree	Disagree	Strongly Agree	Strongly Disagree	Disagree		Neutral	Agree	Agree	Strongly Agree	Strongly Agree	Strongly Agree	Disagree		A lot	A moderate amount	A lot	None of my information	None of my information	None of my information	A little		Doctor		15-25 years	London		Acute medicine
3554677636	59068705	10/31/2014 09:58:29	10/31/2014 10:04:23						I haven't considered going	My current role as an addiction psychiatrist do not not seemed matched to the need	Agree	Agree	Disagree	Strongly Agree	Neutral	Neutral	Disagree	Disagree	Disagree	Strongly Agree	Agree	Strongly Disagree	Strongly Disagree	Disagree		Agree	Agree	Agree	Agree	Agree	Neutral	Agree	What is the role for people whose job means they are working in quite different areas than what skill mix is likely to be needed.	A lot	A moderate amount	A little	None of my information	None of my information	None of my information	A little		Doctor		25-35 years	Midlands and East of England		Other specialties (radiology, pathology, academia etc)	Psyhciatry
3554654908	59068705	10/31/2014 09:38:47	10/31/2014 09:43:03								Agree	Strongly Agree	Agree	Neutral	Agree	Neutral	Agree	Disagree	Neutral	Agree	Agree	Strongly Agree	Strongly Disagree	Disagree		Agree	Agree	Agree	Agree	Strongly Agree	Strongly Agree	Agree		A lot	A lot	A lot	A little	None of my information	A little	A moderate amount		Doctor		15-25 years	South of England		Acute medicine
3554654521	59068705	10/31/2014 09:38:47	10/31/2014 09:43:48						I haven't considered going		Neutral	Agree	Neutral	Disagree	Neutral	Neutral	Agree	Agree	Neutral	Agree	Agree	Disagree	Disagree	Agree		Agree	Neutral	Agree	Agree	Strongly Agree	Strongly Agree	Neutral		A little	A lot	A moderate amount	A lot	None of my information	None of my information	A lot		Doctor		25-35 years	North of England		Infection specialty
3554593084	59068705	10/31/2014 08:42:37	10/31/2014 08:48:35						I haven't considered going		Strongly Agree	Strongly Agree	Neutral	Neutral	Agree	Agree	Neutral	Neutral	Neutral	Agree	Neutral	Agree	Strongly Disagree	Strongly Agree		Agree	Strongly Agree	Agree	Agree	Strongly Agree	Strongly Agree	Agree		A moderate amount	A moderate amount	A little	None of my information	None of my information	None of my information	A moderate amount		Doctor		6-10 years	North of England		Other medical specialty with general (internal) medicine
3554575484	59068705	10/31/2014 08:26:07	10/31/2014 11:42:19						I haven't considered going		Agree	Strongly Agree	Agree	Agree	Agree	Agree	Agree	Neutral	Neutral	Agree	Agree	Disagree	Disagree	Strongly Disagree		Agree	Agree	Agree	Agree	Agree	Agree	Neutral		A lot	A little	None of my information	None of my information	None of my information	None of my information	None of my information		Doctor		11-15 years	Midlands and East of England		Other medical specialty without general (internal) medicine
3554562862	59068705	10/31/2014 08:11:43	10/31/2014 08:20:53						I haven't considered going		Disagree	Agree		Agree		Neutral	Strongly Disagree	Agree	Strongly Disagree	Strongly Agree	Strongly Agree	Strongly Disagree	Disagree	Neutral		Neutral	Agree	Agree	Neutral	Agree	Agree	Neutral		All of my information	A little	A moderate amount	A little	None of my information	None of my information	None of my information		Doctor		6-10 years		Overseas now was working in s e Scotland 18 months ago	Community/primary care
3554549626	59068705	10/31/2014 07:58:45	10/31/2014 08:04:17						I haven't considered going		Strongly Agree	Strongly Agree	Strongly Agree	Neutral	Agree	Agree	Agree	Neutral	Strongly Agree	Strongly Agree	Strongly Agree	Strongly Agree	Agree	Disagree		Agree	Strongly Agree	Strongly Agree	Strongly Agree	Strongly Agree	Strongly Agree	Agree		A lot	A moderate amount	All of my information	A little	None of my information	A little	A lot		Nurse		15-25 years	South of England		Other medical specialty without general (internal) medicine		4 to 7
3554502731	59068705	10/31/2014 07:03:37	10/31/2014 07:23:14						I haven't considered going	Retired from anaesthesia, intensive care AND palliative medicine. Not fit enough to go to Africa. I have already written to the GMC and the CMO about renewing my licence to practice to work in Ebola critical care in UK if required. After all I am more "expendable" than younger non-retired colleagues!	Strongly Disagree	Neutral	Strongly Disagree	Strongly Disagree	Neutral	Disagree	Neutral	Neutral	Disagree	Disagree	Disagree	Strongly Disagree	Strongly Disagree	Agree		Neutral	Neutral	Agree	Neutral	Neutral	Neutral	Neutral		None of my information	A lot	None of my information	None of my information	None of my information	None of my information	A moderate amount	What training is available in the UK?	Doctor		25-35 years		Retired	Intensive care medicine & anaesthesia	AND palliative medicine
3554478571	59068705	10/31/2014 06:31:59	10/31/2014 06:38:46						I have considered going, and decided not to		Agree	Strongly Agree	Disagree	Agree	Neutral	Strongly Agree	Agree	Disagree	Disagree	Agree	Strongly Agree	Neutral	Disagree	Strongly Disagree	My specialty is not one that would be useful.	Agree	Strongly Agree	Agree	Agree	Disagree	Disagree	Agree	It's the 1st one of the list that's the problem. The DGH I work in is understaffed & I need to look to my home patch 1st.	A little	A lot	A lot	All of my information	None of my information	None of my information	None of my information		Doctor		11-15 years	Wales		Acute medicine
3554435957	59068705	10/31/2014 05:35:25	10/31/2014 05:38:58						I have considered going, and decided not to		Strongly Agree	Strongly Disagree	Disagree	Disagree	Neutral	Disagree	Agree	Disagree	Agree	Disagree	Disagree	Disagree	Strongly Disagree	Disagree	I would fail my training programme	Strongly Agree	Agree	Agree	Strongly Agree	Strongly Agree	Strongly Agree	Disagree		A lot	A lot	A moderate amount	None of my information	None of my information	None of my information	None of my information		Doctor		3 years	South of England		Acute medicine
3554101107	59068705	10/31/2014 00:42:43	10/31/2014 01:00:51						I haven't considered going	Because of other health problems, I could be a liability rather than a help	Neutral	Agree	Neutral	Disagree	Strongly Disagree	Agree	Strongly Agree	Disagree	Strongly Disagree	Disagree	Disagree	Strongly Disagree	Strongly Disagree	Strongly Agree		Disagree	Neutral	Neutral	Strongly Disagree	Disagree	Disagree	Disagree		A moderate amount	A moderate amount	None of my information	None of my information	A little	None of my information	A little	Visit to Lacor Hospital, Gulu, Uganda, memorial to ebola victims, discussion with group of ebola survivors about their experiences	Doctor		35-45 years	London			HIV palliative care/ rehab
3554031523	59068705	10/30/2014 23:56:56	10/31/2014 00:00:58						I haven't considered going		Neutral	Strongly Agree	Agree	Agree	Neutral	Agree	Agree	Agree	Disagree	Agree	Neutral	Disagree	Disagree	Neutral		Agree	Agree	Agree	Agree	Strongly Agree	Strongly Agree	Neutral		A moderate amount	A little	A moderate amount	None of my information	None of my information	None of my information	A little		Doctor		6-10 years	North of England		Other medical specialty without general (internal) medicine
3554027290	59068705	10/30/2014 23:54:05	10/30/2014 23:58:40						I haven't considered going		Strongly Disagree	Strongly Agree	Agree	Disagree	Disagree	Neutral	Disagree	Disagree	Neutral	Disagree	Neutral	Strongly Disagree	Disagree	Strongly Agree		Disagree	Disagree	Disagree	Disagree	Agree	Agree	Disagree		A moderate amount	A little	A little	None of my information	None of my information	None of my information	A little		Doctor		6-10 years	London		Obstetrics and Gynaecology
3554022826	59068705	10/30/2014 23:50:41	10/30/2014 23:56:26						I haven't considered going		Strongly Agree	Strongly Agree	Strongly Agree	Strongly Agree	Disagree	Agree	Agree	Disagree	Agree	Strongly Agree	Strongly Agree	Disagree	Strongly Disagree	Strongly Disagree		Agree	Agree	Agree	Disagree	Strongly Agree	Strongly Agree	Strongly Agree		A lot	A little	A moderate amount	None of my information	None of my information	None of my information	A lot		Doctor		15-25 years	Midlands and East of England		Community/primary care
3553983259	59068705	10/30/2014 23:21:44	10/30/2014 23:33:23						I have considered going, but am undecided		Neutral	Strongly Disagree	Disagree	Strongly Disagree	Neutral	Neutral	Neutral	Strongly Disagree	Strongly Disagree	Neutral	Agree	Strongly Disagree	Strongly Disagree	Strongly Disagree		Neutral	Agree	Strongly Agree	Neutral	Disagree	Disagree	Agree		A lot	A moderate amount	A little	None of my information	None of my information	None of my information	A lot		Doctor		25-35 years		Retire	Community/primary care	Travel medicine, tropical medicine, overseas volunteer work
3553982210	59068705	10/30/2014 23:26:34	10/30/2014 23:35:10						I have considered going, and decided not to		Agree	Strongly Agree	Strongly Agree	Disagree	Disagree	Strongly Agree	Disagree	Disagree	Disagree	Disagree	Agree	Disagree	Strongly Disagree	Strongly Disagree		Strongly Agree	Strongly Agree	Strongly Agree	Strongly Agree	Strongly Agree	Strongly Agree	Strongly Agree		A lot	A moderate amount	A little	None of my information	None of my information	None of my information	None of my information		Nurse		6-10 years	Scotland		Intensive care medicine & anaesthesia		4 to 7
3553956624	59068705	10/30/2014 23:10:54	10/30/2014 23:15:04						I have considered going, but am undecided	Unsure of any details	Disagree	Neutral	Strongly Agree	Agree	Disagree	Neutral	Strongly Disagree	Disagree	Disagree	Strongly Agree	Strongly Agree	Disagree	Neutral	Disagree	No info on how to volunteer, practicalities of moving out there	Disagree	Strongly Agree	Strongly Agree	Agree	Neutral	Neutral	Neutral		A lot	A moderate amount	A moderate amount	None of my information	None of my information	None of my information	A moderate amount		Doctor		1 year	South of England		Acute medicine
3553910810	59068705	10/30/2014 22:44:11	10/30/2014 22:48:41						I haven't considered going		Neutral	Agree	Agree	Strongly Agree	Neutral	Agree	Neutral	Agree	Disagree	Strongly Agree	Agree	Strongly Disagree	Strongly Disagree	Strongly Disagree		Neutral	Neutral	Strongly Agree	Agree	Strongly Agree	Strongly Agree	Agree		A lot	A little	A little	None of my information	None of my information	None of my information	None of my information		Doctor		11-15 years	London		Other medical specialty without general (internal) medicine
3553875212	59068705	10/30/2014 22:24:05	10/30/2014 22:29:12						I have considered going, and decided not to		Agree	Strongly Agree	Disagree	Agree	Agree	Agree	Neutral	Disagree	Disagree	Neutral	Neutral	Strongly Disagree	Strongly Disagree	Neutral	Family illness	Neutral	Neutral	Neutral	Neutral	Disagree	Disagree	Disagree		A lot	A lot	A little	A little	None of my information	A little	A lot		Doctor		15-25 years	North of England		Other specialties (radiology, pathology, academia etc)	Public Health
3553836662	59068705	10/30/2014 22:03:03	10/30/2014 22:09:06						I haven't considered going		Agree	Agree	Agree	Neutral	Neutral	Neutral	Agree	Disagree	Neutral	Neutral	Neutral	Strongly Disagree	Disagree	Strongly Disagree		Agree	Agree	Agree	Agree	Agree	Agree	Disagree		A lot	A little	A little	None of my information	None of my information	None of my information	None of my information		Doctor		11-15 years	North of England		Community/primary care
3553827482	59068705	10/30/2014 21:58:23	10/30/2014 22:02:49						I haven't considered going		Agree	Strongly Agree	Agree	Agree	Neutral	Agree	Strongly Disagree	Neutral	Disagree	Agree	Agree	Agree	Strongly Disagree	Strongly Disagree		Disagree	Neutral	Neutral	Disagree	Neutral	Neutral	Neutral		A lot	A moderate amount	A moderate amount	None of my information	None of my information	None of my information	A little		Doctor		15-25 years	Midlands and East of England		Intensive care medicine & anaesthesia
3553823027	59068705	10/30/2014 21:55:21	10/30/2014 22:04:23						I haven't considered going		Strongly Agree	Strongly Agree	Neutral	Agree	Neutral	Neutral	Agree	Neutral	Agree	Agree	Agree	Disagree	Disagree	Disagree		Disagree	Neutral	Neutral	Neutral	Strongly Agree	Strongly Agree	Agree		All of my information	None of my information	A little	None of my information	None of my information	None of my information	None of my information		Nurse		25-35 years	South of England		Other specialties (radiology, pathology, academia etc)		4 to 7
3553807106	59068705	10/30/2014 21:48:12	10/30/2014 21:51:03						I have considered going, and decided not to	Not free enough...work too busy and family commitments	Agree	Strongly Disagree	Strongly Disagree	Strongly Agree	Neutral	Agree	Agree	Strongly Disagree	Strongly Disagree	Strongly Disagree	Agree	Strongly Disagree	Strongly Disagree	Strongly Disagree		Agree	Agree	Agree	Neutral	Neutral	Neutral	Agree		A lot	A little	A little	None of my information	None of my information	None of my information	None of my information
3553803072	59068705	10/30/2014 21:45:32	10/30/2014 21:54:42						I haven't considered going	After 16 years spent in The Gambia I am currently settling in to a post as a GP. I do not have any annual leave available and do not feel I can take time out at present on an unpaid basis	Agree	Disagree	Neutral	Strongly Disagree	Neutral	Disagree	Agree	Strongly Disagree	Strongly Disagree	Disagree	Strongly Disagree	Strongly Disagree	Strongly Disagree	Disagree		Agree	Agree	Neutral	Neutral	Strongly Disagree	Disagree	Agree		A little	A moderate amount	None of my information	A moderate amount	None of my information	A lot	A moderate amount	I handled management of a single case of apparent VHD in The Gambia in 2005	Doctor		25-35 years	Midlands and East of England		Community/primary care
3553800412	59068705	10/30/2014 21:44:11	10/30/2014 22:00:51						I have considered going, but am undecided		Agree	Disagree	Neutral	Agree	Neutral	Agree	Strongly Agree	Strongly Disagree	Disagree	Disagree	Agree	Strongly Disagree	Strongly Disagree	Neutral	Fear of bringing Ebola back to my family/local area	Strongly Agree	Strongly Agree	Agree	Agree	Neutral	Agree	Agree		A lot	A moderate amount	A little	None of my information	None of my information	None of my information	None of my information		Doctor		25-35 years	North of England		Other medical specialty without general (internal) medicine	Palliative Medicine
3553794947	59068705	10/30/2014 21:41:40	10/30/2014 21:46:45						I have considered going, and decided not to	If i was younger and free to go I would have	Agree	Strongly Disagree	Strongly Disagree	Neutral	Neutral	Strongly Agree	Agree	Strongly Disagree	Strongly Disagree	Strongly Disagree	Agree	Strongly Disagree	Strongly Disagree	Strongly Disagree		Strongly Agree	Strongly Agree	Strongly Agree	Strongly Disagree	Neutral	Neutral	Strongly Disagree		A lot	A moderate amount	A little	None of my information	None of my information	None of my information	None of my information
3553785084	59068705	10/30/2014 21:37:17	10/30/2014 21:45:13						I haven't considered going	I am in the middle of my PhD, have 3 young child and I am pregnant. I am therefore not in a position to go.	Agree	Strongly Agree	Disagree	Disagree	Neutral	Agree	Neutral	Neutral	Disagree	Neutral	Neutral	Neutral	Disagree	Strongly Agree		Agree	Agree	Agree	Strongly Agree	Neutral	Neutral	Neutral		A moderate amount	A moderate amount	A little	A little	None of my information	A little	None of my information		Doctor		11-15 years	London		Other medical specialty with general (internal) medicine
3553764957	59068705	10/30/2014 21:27:45	10/30/2014 21:32:58						I haven't considered going		Disagree	Strongly Agree	Neutral	Disagree	Neutral	Neutral	Disagree	Disagree	Disagree	Neutral	Strongly Agree	Strongly Disagree	Strongly Disagree	Strongly Disagree		Neutral	Strongly Agree	Strongly Agree	Agree	Neutral	Agree	Strongly Agree		A lot	A moderate amount	None of my information	None of my information	None of my information	None of my information	A little		Doctor		6-10 years	Midlands and East of England		Obstetrics and Gynaecology
3553757198	59068705	10/30/2014 21:24:13	10/30/2014 21:28:26						I have considered going, and decided not to		Strongly Agree	Strongly Agree	Agree	Strongly Agree	Strongly Agree	Agree	Strongly Agree	Agree	Disagree	Agree	Agree	Strongly Disagree	Strongly Disagree	Disagree	I am a gp so self employed and unsure about any skills I could offer	Agree	Agree	Agree	Agree	Strongly Agree	Strongly Agree	Agree		A lot	A lot	A lot	None of my information	None of my information	None of my information	All of my information		Doctor		11-15 years	North of England	8	Community/primary care
3553756326	59068705	10/30/2014 21:23:32	10/30/2014 21:33:19						I have considered going, and decided not to		Strongly Agree	Disagree	Neutral	Disagree	Neutral	Neutral	Neutral	Agree	Agree	Neutral	Neutral	Disagree	Disagree	Disagree		Agree	Agree	Agree	Agree	Agree	Agree	Agree		A lot	A moderate amount	A lot	A little	A little	A lot	A lot		Doctor		5 years	London		Intensive care medicine & anaesthesia
3553712692	59068705	10/30/2014 21:01:13	10/30/2014 21:15:36						I haven't considered going		Agree	Strongly Agree	Neutral	Agree	Neutral	Neutral	Disagree	Disagree	Disagree	Neutral	Agree	Strongly Disagree	Strongly Disagree	Strongly Disagree		Agree	Neutral	Agree	Neutral	Neutral	Neutral	Agree		A moderate amount	A moderate amount	A little	None of my information	None of my information	None of my information	None of my information		Doctor		15-25 years	Midlands and East of England		Surgical specialties
3553678934	59068705	10/30/2014 20:48:46	10/30/2014 21:06:15						I have considered going, but am undecided		Disagree	Disagree	Disagree	Agree	Neutral	Strongly Disagree	Agree	Agree	Disagree	Neutral	Strongly Agree	Disagree	Neutral	Strongly Disagree		Neutral	Strongly Agree	Strongly Agree	Strongly Disagree	Neutral	Disagree	Agree		A lot	A little	None of my information	None of my information	None of my information	None of my information	A moderate amount		Doctor		11-15 years	Scotland		Other medical specialty with general (internal) medicine
3553672889	59068705	10/30/2014 20:46:11	10/30/2014 20:51:47						I haven't considered going	mainly as I am pregnant, but I am military so if I was not pregnant I would consider going.	Agree	Disagree	Neutral	Disagree	Neutral	Disagree	Disagree	Neutral	Disagree	Agree	Agree	Disagree	Disagree	Strongly Agree		Agree	Agree	Agree	Agree	Strongly Agree	Strongly Agree	Strongly Agree		A lot	A little	A little	None of my information	None of my information	A little	A little		Doctor		11-15 years	Scotland		Intensive care medicine & anaesthesia
3553661122	59068705	10/30/2014 20:41:35	10/30/2014 20:45:48						I haven't considered going		Agree	Neutral	Neutral	Agree	Neutral	Disagree	Agree	Neutral	Agree	Agree	Neutral	Strongly Disagree	Disagree	Neutral		Agree	Agree	Strongly Agree	Neutral	Agree	Agree	Agree		All of my information	A little	None of my information	None of my information	None of my information	A little	A little		Doctor		5 years	South of England		Other medical specialty with general (internal) medicine
3553650879	59068705	10/30/2014 20:36:14	10/30/2014 20:55:25						I have considered going, and decided not to		Neutral	Agree	Disagree	Disagree	Disagree	Disagree	Disagree	Disagree	Disagree	Neutral	Neutral	Disagree	Disagree	Neutral		Disagree	Disagree	Disagree	Disagree	Disagree	Disagree	Neutral		A little	A moderate amount	A moderate amount	None of my information	None of my information	A lot	None of my information		Doctor		35-45 years	London		Other specialties (radiology, pathology, academia etc)	Charity
3553647728	59068705	10/30/2014 20:35:42	10/30/2014 20:43:25						I haven't considered going		Agree	Strongly Agree	Strongly Agree	Agree	Neutral	Strongly Agree	Agree	Strongly Agree	Agree	Disagree	Strongly Agree	Disagree	Disagree	Disagree		Agree	Strongly Agree	Agree	Strongly Agree	Strongly Agree	Strongly Agree	Neutral		A lot	A moderate amount	A little	None of my information	None of my information	None of my information	A little		Doctor		11-15 years	Midlands and East of England		Other medical specialty with general (internal) medicine
3553644160	59068705	10/30/2014 20:28:10	10/30/2014 20:39:04						I haven't considered going		Agree	Agree	Neutral	Agree	Neutral	Neutral	Agree	Agree	Agree	Agree	Strongly Agree	Disagree	Neutral	Neutral		Neutral	Agree	Agree	Agree	Neutral	Agree	Disagree		A moderate amount	A little	A moderate amount	None of my information	None of my information	None of my information	None of my information		Doctor		11-15 years	London		Other medical specialty with general (internal) medicine
3553605984	59068705	10/30/2014 20:17:49	10/30/2014 20:23:22						I haven't considered going		Agree	Strongly Agree	Strongly Agree	Agree	Neutral	Neutral	Agree	Disagree	Agree	Agree	Agree	Disagree	Strongly Disagree	Disagree		Agree	Strongly Agree	Agree	Strongly Agree	Strongly Agree	Strongly Agree	Agree		A lot	A moderate amount	A moderate amount	None of my information	None of my information	None of my information	A lot		Doctor		6-10 years	North of England		Other medical specialty with general (internal) medicine
3553604978	59068705	10/30/2014 20:17:30	10/30/2014 20:23:00						I have considered going, and decided not to		Neutral	Agree	Neutral	Neutral	Neutral	Agree	Strongly Agree	Agree	Strongly Disagree	Disagree	Disagree	Disagree	Disagree	Strongly Agree	currently I am unwell and not able to do my usual job		Agree	Neutral	Strongly Agree	Agree	Agree	Agree		A lot	A lot	A moderate amount	None of my information	None of my information	None of my information	A moderate amount		Doctor		15-25 years	Wales		Community/primary care
3553559946	59068705	10/30/2014 19:59:40	10/30/2014 20:20:54						I haven't considered going	Please see below for my reasons.	Neutral	Strongly Agree	Strongly Agree	Neutral	Disagree	Agree	Neutral	Neutral	Disagree	Disagree	Disagree	Strongly Disagree	Strongly Disagree	Strongly Disagree	Only a few years ago, before I was married, had a child and a family to consider, I would've volunteered to go if I could arrange cover at work, which probably wouldn't be difficult. Now that I have a family relying on me, both emotionally and financially, I feel that I can't take my life for granted and must have some self-preservation, at least until my daughter is a lot older (she's only 3).	Strongly Disagree	Strongly Disagree	Strongly Disagree	Neutral	Strongly Agree	Strongly Agree	Strongly Disagree		A little	A lot	A little	None of my information	None of my information	None of my information	A moderate amount		Doctor		11-15 years	Midlands and East of England	I do not practice in the NHS any longer but I'm based in Oxford.	Other medical specialty without general (internal) medicine	Pharmaceutical Medicine
3553493215	59068705	10/30/2014 19:34:12	10/30/2014 19:42:08						I haven't considered going		Strongly Disagree	Agree	Strongly Agree	Agree	Strongly Disagree	Strongly Agree	Strongly Disagree	Disagree	Strongly Agree	Agree	Agree	Disagree	Disagree	Disagree		Strongly Disagree	Agree	Agree	Agree	Agree	Agree	Strongly Disagree		A moderate amount	A moderate amount	A moderate amount	A little	None of my information	None of my information	A moderate amount		Doctor		5 years	Midlands and East of England		Community/primary care
3553479910	59068705	10/30/2014 19:28:53	10/30/2014 19:38:54						I have considered going, but am undecided	Currently in another country having emigrated awaiting medical registration			Agree	Agree					Agree	Agree	Agree						Strongly Agree	Strongly Agree		Strongly Agree	Strongly Agree			A little	A lot					A lot		Doctor		15-25 years		awaiting registration in New Zealand	Other specialties (radiology, pathology, academia etc)	General Practice
3553471506	59068705	10/30/2014 19:25:37	10/30/2014 19:30:47						I haven't considered going		Strongly Agree	Neutral	Neutral	Disagree	Disagree	Neutral	Strongly Agree	Disagree	Disagree	Agree	Disagree	Strongly Disagree	Disagree	Strongly Disagree		Agree	Agree	Agree	Agree	Agree	Agree	Agree		A lot	A moderate amount	A little	None of my information	None of my information	None of my information	A lot		Doctor		25-35 years	Midlands and East of England		Community/primary care
3553449280	59068705	10/30/2014 19:17:53	10/30/2014 19:23:31						I haven't considered going	I am not that brave	Agree	Agree	Agree	Agree	Agree	Agree	Agree	Agree	Agree	Agree	Agree	Disagree	Disagree	Disagree		Disagree	Disagree	Agree	Agree	Agree	Agree	Agree		A lot	A little	A little	None of my information	None of my information	None of my information	None of my information		Doctor		35-45 years	Midlands and East of England		Acute medicine
3553377011	59068705	10/30/2014 18:51:13	10/30/2014 18:59:11						I haven't considered going		Disagree	Strongly Agree	Agree	Agree	Neutral	Strongly Agree	Disagree	Disagree	Strongly Disagree	Neutral	Agree	Disagree	Disagree	Strongly Agree	Whilst not pregnant I am still breastfeeding my baby.	Neutral	Agree	Strongly Agree	Strongly Agree	Strongly Agree	Strongly Agree	Agree		A moderate amount	A lot		None of my information	None of my information	A little	A moderate amount		Doctor		4 years	London		Other medical specialty with general (internal) medicine
3553362951	59068705	10/30/2014 18:46:04	10/30/2014 18:56:06						I haven't considered going	Currently recovering from sick leave so not the best time to take on such a challenge, but in other circumstances I would consider volunteering	Disagree	Disagree	Neutral	Neutral	Agree	Neutral	Disagree	Disagree	Disagree	Neutral	Agree	Strongly Disagree	Strongly Disagree	Agree		Agree	Agree	Neutral	Disagree	Disagree	Neutral		Some small remuneration would be helpful to cover costs and bills whilst away, I would not expect full salary	A moderate amount	A little	A little	None of my information	None of my information	None of my information	None of my information		Doctor		25-35 years	South of England		Community/primary care
3553356414	59068705	10/30/2014 18:43:50	10/30/2014 18:49:19						I have considered going, and decided not to		Disagree	Strongly Agree	Strongly Agree	Agree	Neutral	Strongly Agree	Agree	Agree	Agree	Agree	Agree	Disagree	Disagree	Disagree	I have 2 small children and fear of contracting the virus is a definite barrier.	Agree	Strongly Agree	Strongly Agree	Agree	Strongly Agree	Strongly Agree	Agree	Safety from contracting the virus	A lot	A little	None of my information	None of my information	None of my information	None of my information	A little		Doctor		11-15 years	Midlands and East of England		Community/primary care
3553348713	59068705	10/30/2014 18:40:49	10/30/2014 18:45:47						I haven't considered going		Agree	Agree	Strongly Agree	Agree	Agree	Agree	Agree	Agree	Neutral	Agree	Disagree	Disagree	Disagree	Disagree		Agree	Agree	Agree	Agree	Strongly Agree	Strongly Agree	Agree		A moderate amount	A moderate amount	A little	None of my information	None of my information	None of my information	A moderate amount		Doctor		25-35 years	Midlands and East of England		Community/primary care
3553336284	59068705	10/30/2014 18:36:39	10/30/2014 18:40:34						I haven't considered going		Neutral	Strongly Agree	Agree	Agree		Neutral	Neutral	Agree	Neutral	Neutral	Neutral	Neutral	Disagree	Strongly Agree		Neutral	Neutral	Agree	Neutral	Agree	Agree	Neutral		A lot	None of my information	None of my information	None of my information	None of my information	None of my information	A little		Doctor		6-10 years	South of England		Surgical specialties
3553281465	59068705	10/30/2014 18:17:06	10/30/2014 18:28:18						I haven't considered going		Neutral		Agree		Neutral	Agree		Strongly Agree		Agree	Neutral	Neutral	Strongly Agree	Disagree		Neutral	Strongly Agree	Strongly Agree		Agree	Disagree	Neutral		All of my information	None of my information	None of my information	None of my information	None of my information	A little	None of my information		Nurse		25-35 years	North of England		Surgical specialties		4 to 7
3553261727	59068705	10/30/2014 18:10:33	10/30/2014 18:13:29						I haven't considered going		Strongly Agree	Disagree	Disagree	Agree	Agree	Agree	Agree	Disagree	Disagree	Agree	Agree		Disagree	Strongly Disagree		Agree	Agree	Agree	Agree	Agree	Strongly Agree	Disagree		A moderate amount	A lot	None of my information	A lot	A moderate amount	None of my information	A lot		Doctor		6-10 years	London		Other specialties (radiology, pathology, academia etc)
3553190496	59068705	10/30/2014 17:43:01	10/30/2014 17:47:43						I have considered going, and decided not to		Agree	Strongly Agree	Disagree	Agree	Neutral	Agree	Agree	Neutral	Strongly Disagree	Strongly Agree	Strongly Agree	Disagree	Disagree	Disagree		Neutral	Agree	Agree	Agree	Neutral	Agree	Strongly Agree		A lot	None of my information	A little	None of my information	None of my information	None of my information	A little		Doctor		5 years	Midlands and East of England		Other medical specialty with general (internal) medicine
3553079430	59068705	10/30/2014 17:04:12	10/30/2014 17:09:34						I have considered going, but am undecided	I have considered and have applied to go, however am still undecided due to the practicalities of leaving my job and the financial implications of going.	Disagree	Disagree	Disagree	Disagree	Agree	Neutral	Strongly Disagree	Strongly Disagree	Disagree	Strongly Disagree	Disagree	Strongly Disagree	Strongly Disagree	Strongly Disagree		Strongly Disagree	Agree	Agree	Strongly Agree	Disagree	Disagree	Agree		A lot	A lot	A lot	A moderate amount	None of my information	None of my information	A lot		Nurse		2 years	South of England		Infection specialty	Infectious diseases	4 to 7
3553063201	59068705	10/30/2014 16:58:25	10/30/2014 17:04:12						I haven't considered going		Agree	Agree	Neutral	Strongly Agree	Disagree	Agree	Neutral	Disagree	Disagree	Neutral	Strongly Agree	Disagree	Disagree	Disagree		Neutral	Strongly Agree	Strongly Agree	Strongly Agree	Neutral	Neutral	Disagree		A moderate amount	None of my information	None of my information	None of my information	None of my information	None of my information	A lot		Doctor		2 years	South of England		Other medical specialty with general (internal) medicine
3553025250	59068705	10/30/2014 16:44:27	10/30/2014 16:47:48						I haven't considered going		Strongly Agree	Strongly Agree	Strongly Agree	Agree	Neutral	Strongly Agree	Strongly Agree	Strongly Agree	Strongly Agree	Agree	Disagree	Disagree	Neutral	Strongly Agree		Neutral	Neutral	Neutral	Strongly Agree	Strongly Agree	Strongly Agree	Neutral		A lot	A moderate amount	A moderate amount	A little	None of my information	A little	A moderate amount		Biomedical Scientist		15-25 years	North of England		Infection specialty		4 to 7
3553010608	59068705	10/30/2014 16:38:56	10/30/2014 16:55:50						I haven't considered going		Neutral	Strongly Agree	Disagree	Disagree	Agree	Strongly Agree	Neutral	Neutral	Strongly Disagree	Neutral	Neutral	Neutral	Strongly Disagree	Strongly Disagree		Agree	Strongly Agree	Strongly Agree	Strongly Agree	Neutral	Neutral	Disagree		A moderate amount	A lot	A little	None of my information	None of my information	None of my information	None of my information		Doctor		11-15 years	South of England		Other medical specialty with general (internal) medicine
3552997134	59068705	10/30/2014 16:33:19	10/30/2014 16:40:22						I haven't considered going		Agree	Strongly Disagree	Agree	Agree	Neutral	Strongly Disagree	Agree	Agree	Disagree	Agree	Agree	Neutral	Strongly Disagree	Strongly Disagree		Agree	Strongly Agree	Strongly Agree	Strongly Agree	Agree	Agree	Strongly Disagree		A lot	A moderate amount	A moderate amount	None of my information	None of my information	None of my information	A moderate amount		Biomedical Scientist		11-15 years	North of England		Infection specialty		4 to 7
3552920981	59068705	10/30/2014 16:05:47	10/30/2014 16:14:24						I have considered going, and decided not to		Agree	Strongly Disagree	Strongly Disagree	Disagree	Strongly Agree	Strongly Disagree	Strongly Agree	Disagree	Neutral	Neutral	Agree	Neutral	Strongly Disagree	Strongly Disagree		Strongly Agree	Strongly Agree	Strongly Agree	Strongly Agree	Neutral	Neutral	Disagree		A lot	A moderate amount	A moderate amount	None of my information	None of my information	None of my information	A little		Nurse		35-45 years	South of England		Other specialties (radiology, pathology, academia etc)	Trauma/Orthopaedics	4 to 7
3552842208	59068705	10/30/2014 15:38:15	10/30/2014 15:42:08						I haven't considered going		Strongly Agree	Neutral	Neutral	Agree	Neutral	Neutral	Disagree	Agree	Agree	Agree	Strongly Disagree	Disagree	Strongly Disagree	Strongly Disagree		Strongly Disagree	Strongly Disagree	Strongly Disagree	Neutral	Strongly Disagree	Strongly Disagree	Disagree		A lot	A little	None of my information	None of my information	None of my information	None of my information	None of my information		Doctor		6-10 years	South of England		Other specialties (radiology, pathology, academia etc)
3552788438	59068705	10/30/2014 15:19:08	10/30/2014 15:21:38						I haven't considered going		Disagree	Agree	Strongly Agree	Strongly Agree	Disagree	Strongly Agree	Disagree	Neutral	Agree	Neutral	Neutral	Neutral	Neutral	Neutral		Disagree	Agree	Agree	Agree	Strongly Agree	Strongly Agree	Agree		A lot	A lot	A lot	A lot		None of my information	A lot			Medical Student	Less than one year	Midlands and East of England		Other specialties (radiology, pathology, academia etc)
3552673977	59068705	10/30/2014 14:39:35	10/30/2014 14:43:25						I have considered going, and decided not to		Neutral	Agree	Strongly Agree	Agree	Strongly Disagree	Agree	Neutral	Agree	Neutral	Strongly Agree	Strongly Agree	Strongly Disagree	Strongly Disagree	Neutral		Neutral	Strongly Agree	Strongly Agree	Strongly Agree	Neutral	Neutral	Strongly Agree		A lot	A moderate amount	A moderate amount	None of my information	None of my information	None of my information	A lot		Doctor		4 years	North of England		Other medical specialty with general (internal) medicine
3552651016	59068705	10/30/2014 14:31:47	10/30/2014 14:38:05						I have considered going, but am undecided	I really want to go, but I don't know how and with which organisation. I am also worried about how it will affect my current GP training programme, and about how my current orthopaedic department (which are understaffed) will react.	Neutral	Strongly Disagree	Strongly Agree	Agree	Strongly Agree	Agree	Agree	Strongly Agree	Neutral	Strongly Agree	Strongly Agree	Strongly Disagree	Disagree	Strongly Disagree		Strongly Agree	Strongly Agree	Strongly Agree	Strongly Agree	Agree	Agree	Neutral		All of my information	A little	None of my information	None of my information	None of my information	None of my information	A little		Doctor	GP trainee year 1	35-45 years	Midlands and East of England	Norwich	Other medical specialty with general (internal) medicine	Currently on cardiology, moving onto orthopaedics
3552647420	59068705	10/30/2014 14:30:20	10/30/2014 14:33:27						I haven't considered going	I have a daughter who is 11 months old: I am not in a position to leave her currently.	Neutral	Strongly Agree	Agree	Agree	Neutral	Neutral	Strongly Disagree	Strongly Disagree	Strongly Disagree	Agree	Agree	Strongly Disagree	Strongly Disagree	Strongly Disagree		Neutral	Disagree	Disagree	Strongly Agree	Strongly Agree	Strongly Agree	Agree		A moderate amount	A moderate amount	A moderate amount	None of my information	None of my information	None of my information	A moderate amount		Doctor		6-10 years	Midlands and East of England		Other medical specialty with general (internal) medicine	Geriatric medicine
3552546933	59068705	10/30/2014 13:53:33	10/30/2014 13:57:51						I have considered going, and decided not to		Agree	Agree	Neutral	Agree	Neutral	Strongly Agree	Agree	Disagree	Disagree	Strongly Agree	Strongly Agree	Strongly Disagree	Disagree	Strongly Disagree		Agree	Strongly Agree	Strongly Agree	Agree	Neutral	Neutral	Agree		A lot	A lot	A moderate amount	None of my information	None of my information	None of my information	A little		Doctor		6-10 years	Midlands and East of England		Other medical specialty with general (internal) medicine
3552510878	59068705	10/30/2014 13:40:29	10/30/2014 13:48:05						I have considered going, and decided not to		Strongly Agree	Strongly Agree	Strongly Agree	Strongly Agree	Strongly Agree	Strongly Agree	Strongly Agree	Strongly Agree	Strongly Agree	Strongly Agree	Strongly Agree	Strongly Disagree	Strongly Agree	Strongly Agree		Strongly Disagree	Strongly Disagree	Strongly Disagree	Strongly Disagree	Strongly Disagree	Strongly Disagree	Strongly Disagree		A little	A little	A little	None of my information	None of my information	None of my information	None of my information		Doctor		11-15 years	South of England		Other specialties (radiology, pathology, academia etc)
3552489476	59068705	10/30/2014 13:32:07	10/30/2014 13:36:39						I haven't considered going		Strongly Agree	Strongly Disagree	Strongly Agree	Agree	Neutral	Agree	Agree	Neutral	Strongly Agree	Agree	Neutral	Disagree	Disagree	Strongly Disagree		Agree	Agree	Agree	Strongly Agree	Strongly Agree	Strongly Agree	Neutral		A lot	A moderate amount	A little	A lot	None of my information	A little	A lot		Doctor		3 years	North of England		Other medical specialty with general (internal) medicine
3552419060	59068705	10/30/2014 13:03:15	10/30/2014 13:07:37						I haven't considered going			Agree	Agree	Strongly Agree	Strongly Agree	Strongly Agree	Strongly Agree	Strongly Agree	Agree	Strongly Agree	Strongly Agree	Strongly Agree	Agree	Neutral		Neutral	Agree	Agree	Agree	Strongly Agree	Strongly Agree	Agree		A lot	A moderate amount	A lot	A moderate amount	None of my information	None of my information	A little		Doctor		15-25 years	Midlands and East of England		Other medical specialty without general (internal) medicine
3552403978	59068705	10/30/2014 12:55:38	10/30/2014 13:02:53						I haven't considered going		Agree	Neutral	Agree	Strongly Agree	Strongly Agree	Neutral	Neutral	Disagree	Disagree	Neutral	Neutral	Disagree	Disagree	Disagree		Neutral	Agree	Agree	Agree	Agree	Agree	Agree		A lot	A little	A moderate amount	None of my information	None of my information	None of my information	A little		Doctor		6-10 years	Midlands and East of England		Other medical specialty without general (internal) medicine	Palliative Medicine
3552381327	59068705	10/30/2014 12:45:36	10/30/2014 12:49:12						I haven't considered going		Strongly Agree	Strongly Agree	Strongly Agree	Agree	Neutral	Strongly Agree	Strongly Agree	Agree	Strongly Agree	Strongly Agree	Strongly Agree	Strongly Agree	Agree	Strongly Disagree		Strongly Disagree	Agree	Strongly Agree	Strongly Agree	Strongly Agree	Strongly Agree	Strongly Agree		A lot	A moderate amount	A moderate amount	None of my information	None of my information	None of my information	A lot		Doctor		1 year	Northern Ireland and Isle of Man		Community/primary care
3552352912	59068705	10/30/2014 12:31:21	10/30/2014 12:35:36						I haven't considered going		Strongly Agree	Strongly Agree	Strongly Agree	Agree	Neutral	Neutral	Strongly Agree	Neutral	Disagree	Strongly Agree	Agree	Disagree	Disagree	Agree	Would not leave my young children to help in West Africa	Disagree	Disagree	Disagree	Disagree	Disagree	Disagree	Disagree	I can't think of anything that would make me consider going to West Africa	A lot	A moderate amount	A little	None of my information	None of my information	None of my information	None of my information		Doctor		15-25 years	North of England		Other medical specialty without general (internal) medicine
3552347871	59068705	10/30/2014 12:28:12	10/30/2014 12:34:57						I have considered going, but am undecided		Strongly Disagree	Strongly Disagree	Neutral	Agree	Strongly Disagree	Neutral	Strongly Disagree	Neutral	Neutral	Disagree	Neutral	Disagree	Strongly Disagree	Strongly Disagree		Strongly Disagree	Strongly Agree	Strongly Agree	Strongly Disagree	Disagree	Disagree	Agree		A little	A moderate amount	A moderate amount	A little	None of my information	None of my information	A lot		Nurse		2 years	London		Surgical specialties
3552298261	59068705	10/30/2014 12:01:25	10/30/2014 12:08:38						I haven't considered going		Strongly Agree	Strongly Agree	Agree	Disagree	Neutral	Strongly Agree	Neutral	Agree	Agree	Neutral	Agree	Disagree	Strongly Disagree	Neutral		Strongly Disagree	Strongly Disagree	Strongly Disagree	Agree	Agree	Agree	Neutral		A lot	A moderate amount	A lot	A little	None of my information	None of my information	A little		Nurse		25-35 years	North of England		Acute medicine		4 to 7
3552247203	59068705	10/30/2014 11:30:17	10/30/2014 11:35:01						I haven't considered going		Agree	Strongly Agree	Strongly Agree	Agree	Agree	Strongly Agree	Neutral	Agree	Neutral	Disagree	Neutral	Disagree	Disagree	Strongly Agree		Neutral	Agree	Neutral	Agree	Agree	Agree	Agree		A lot	A little	A moderate amount	None of my information	None of my information	None of my information	None of my information		Doctor		6-10 years	South of England		Other medical specialty without general (internal) medicine
3552237972	59068705	10/30/2014 11:24:16	10/30/2014 11:27:59						I have considered going, but am undecided		Strongly Disagree	Agree	Neutral	Strongly Agree	Strongly Disagree	Strongly Disagree	Strongly Disagree	Strongly Disagree	Strongly Disagree	Agree	Strongly Disagree	Strongly Disagree	Strongly Disagree	Strongly Disagree		Strongly Disagree	Strongly Agree	Strongly Agree	Strongly Agree	Neutral	Neutral	Agree		A lot	A moderate amount	A moderate amount	None of my information	None of my information	None of my information	None of my information				6-10 years	London		Other specialties (radiology, pathology, academia etc)	Research	4 to 7
3552232218	59068705	10/30/2014 11:20:04	10/30/2014 11:30:56						I haven't considered going		Neutral	Strongly Agree	Agree	Agree	Disagree	Agree	Disagree	Agree	Strongly Agree	Strongly Agree	Agree	Disagree	Disagree	Strongly Agree		Strongly Disagree	Agree	Agree	Agree	Strongly Agree	Strongly Agree	Agree		A lot	A little	A lot	None of my information	None of my information	None of my information	A little		Nurse		25-35 years	North of England		Surgical specialties		4 to 7
3552227520	59068705	10/30/2014 11:16:44	10/30/2014 11:21:54						I have considered going, but am undecided	I have registered interest with the DoH, but have not heard any further details	Agree	Neutral	Disagree	Disagree	Neutral	Disagree	Agree	Disagree	Disagree	Agree	Agree	Disagree	Neutral	Disagree		Neutral	Agree	Agree	Agree	Disagree	Disagree	Disagree		A lot	A moderate amount	A lot	A moderate amount	None of my information	A little	A lot		Doctor		5 years	I don't live in the UK (please specify where below)	South Africa (OOPR)	Infection specialty
3552183316	59068705	10/30/2014 10:42:43	10/30/2014 10:46:21						I haven't considered going															Strongly Agree
3552175768	59068705	10/30/2014 10:37:37	10/30/2014 11:39:57						I haven't considered going		Neutral	Strongly Agree	Strongly Agree	Strongly Agree	Neutral	Strongly Agree	Agree	Neutral	Strongly Disagree	Strongly Agree	Agree	Disagree	Strongly Disagree	Strongly Disagree		Agree	Agree	Agree		Strongly Agree	Strongly Agree	Agree		A lot	A little	None of my information	None of my information	None of my information	None of my information	None of my information		Doctor		11-15 years	London		Other specialties (radiology, pathology, academia etc)	Clinical Neurophysiology
3552170469	59068705	10/30/2014 10:33:19	10/30/2014 10:41:53						I have made definite plans to go		Disagree	Agree	Strongly Agree	Disagree	Disagree	Disagree	Disagree	Disagree	Disagree	Disagree	Disagree	Disagree	Disagree	Disagree		Strongly Agree	Strongly Agree	Strongly Agree	Strongly Agree	Strongly Agree	Strongly Agree	Strongly Agree	Good repatriation measures if contracted Ebola	A lot	A lot	A moderate amount	A lot	None of my information	None of my information	A lot		Doctor		6-10 years	London		Emergency medicine
3552154039	59068705	10/30/2014 10:20:30	10/30/2014 10:28:22						I have considered going, but am undecided	don't know how to register to go, but i would happily go for a short while	Disagree	Strongly Disagree	Disagree	Neutral	Neutral	Disagree	Disagree	Disagree	Agree	Neutral	Agree	Disagree	Disagree	Strongly Disagree		Neutral	Agree	Agree	Agree	Neutral	Neutral	Agree	i would like to go. i have done voluntary work overseas before, but would need my salary here to pay bills etc	A lot	A little	A moderate amount	None of my information	None of my information	None of my information	A little		Nurse	ITU NURSE	15-25 years	North of England	merseyside	Intensive care medicine & anaesthesia		4 to 7
3552138167	59068705	10/30/2014 10:07:14	10/30/2014 10:11:36						I haven't considered going		Agree	Agree	Agree	Agree	Neutral	Neutral	Neutral	Neutral	Neutral	Agree	Agree	Disagree	Disagree	Agree		Agree	Agree	Agree	Agree	Agree	Agree	Agree		A moderate amount	A moderate amount	A moderate amount	None of my information	None of my information	None of my information	None of my information		Doctor		6-10 years	North of England		Other medical specialty without general (internal) medicine
3552125531	59068705	10/30/2014 09:56:35	10/30/2014 10:04:48						I have considered going, and decided not to		Disagree	Agree	Neutral	Neutral	Disagree	Strongly Agree	Strongly Disagree	Disagree	Disagree	Disagree	Disagree	Strongly Disagree	Strongly Disagree	Strongly Disagree		Disagree	Disagree	Disagree	Disagree	Strongly Agree	Strongly Agree	Disagree		A lot	A moderate amount	A lot	None of my information	None of my information	A little	A lot		Doctor		15-25 years	Midlands and East of England		Infection specialty
3552123757	59068705	10/30/2014 09:55:32	10/30/2014 09:58:57						I have considered going, but am undecided		Disagree	Strongly Disagree	Agree	Disagree	Neutral	Strongly Disagree	Neutral	Neutral	Neutral	Neutral	Agree	Neutral	Neutral	Strongly Disagree		Agree	Strongly Agree	Strongly Agree	Strongly Agree	Strongly Agree	Agree	Strongly Agree		A lot	A moderate amount	A moderate amount	A moderate amount	None of my information	A little	A moderate amount		Doctor		11-15 years	London		Other specialties (radiology, pathology, academia etc)
3552122380	59068705	10/30/2014 09:54:31	10/30/2014 09:59:51						I have considered going, but am undecided	I am undecided because I feel that my clinical skills are not useful in helping with the ebola outbreak	Disagree	Disagree	Disagree	Strongly Agree	Agree	Disagree	Disagree	Disagree	Disagree	Strongly Agree	Disagree	Strongly Disagree	Disagree	Strongly Disagree	I would love to go and help out in West Africa but I have no idead how I would go about volunteering and I do not know if my clinical skills would be of any use!	Disagree	Strongly Agree	Strongly Agree	Agree	Disagree	Disagree	Disagree		A moderate amount	A lot	A moderate amount	None of my information	None of my information	None of my information	None of my information			Neurophysiologist	4 years	Midlands and East of England		Paediatric medical specialty	Paediatric Neurophysiology. EEGs, nerve conduction studies, Evoked potentials	4 to 7
3552090502	59068705	10/30/2014 09:26:44	10/30/2014 09:33:14						I have considered going, and decided not to		Agree	Strongly Agree	Neutral	Neutral	Neutral	Disagree	Disagree	Disagree	Disagree	Neutral	Agree	Strongly Disagree	Strongly Disagree			Agree	Neutral	Agree	Agree	Neutral	Neutral	Agree		A lot	A little	A little	None of my information	None of my information	None of my information	None of my information		Doctor		6-10 years	North of England		Other medical specialty with general (internal) medicine	Respiratory Medicine and GIM
3552080699	59068705	10/30/2014 08:56:32	10/30/2014 09:20:38						I have considered going, and decided not to		Neutral	Agree	Disagree	Neutral	Strongly Disagree	Disagree	Strongly Disagree	Strongly Disagree	Strongly Disagree	Strongly Disagree	Strongly Disagree	Strongly Disagree	Strongly Disagree	Strongly Agree		Neutral	Neutral	Neutral	Neutral	Neutral	Neutral	Neutral		A moderate amount	A little	None of my information	A moderate amount	None of my information	A little	A lot
3552077639	59068705	10/30/2014 09:14:33	10/30/2014 09:20:29						I haven't considered going		Agree	Neutral	Agree	Agree	Agree	Strongly Agree	Neutral	Neutral	Neutral	Agree	Strongly Agree	Neutral	Strongly Disagree	Neutral		Disagree	Agree	Neutral	Strongly Agree	Strongly Agree	Strongly Agree	Agree		A moderate amount	A moderate amount	A lot	None of my information	None of my information	None of my information	A little		Doctor		4 years	London		Acute medicine
3552041187	59068705	10/30/2014 08:32:54	10/30/2014 08:46:02						I have considered going, and decided not to	I have a very young daughter I couldn't leave at the moment	Neutral	Agree	Agree	Neutral	Agree	Agree	Neutral	Neutral	Agree	Agree	Agree	Disagree	Disagree	Disagree		Neutral	Agree	Agree	Agree	Agree	Agree	Agree		A moderate amount	A moderate amount	A little	None of my information	None of my information	None of my information	A lot		Doctor		4 years	Midlands and East of England		Other medical specialty with general (internal) medicine
3552000992	59068705	10/30/2014 07:56:48	10/30/2014 08:05:47						I have considered going, and decided not to		Neutral	Agree	Strongly Agree	Agree	Neutral	Agree	Disagree	Disagree	Disagree	Strongly Disagree	Neutral	Disagree	Strongly Disagree	Neutral		Agree	Agree	Agree	Agree	Strongly Agree	Strongly Agree	Disagree		A lot	A moderate amount	A moderate amount	None of my information	None of my information	None of my information	A lot	A close friend who went to Sierra Leone during the outbreak (with MSF).	Doctor		6-10 years	Midlands and East of England		Other medical specialty with general (internal) medicine	Respiratory
3551855075	59068705	10/30/2014 04:42:42	10/30/2014 04:48:04						I have considered going, but am undecided		Neutral	Neutral	Agree	Disagree	Disagree	Agree	Neutral	Neutral	Strongly Agree	Disagree	Agree	Disagree	Disagree	Strongly Disagree	I would seriously consider going if I was guaranteed that I would be promptly transferred back if i contracted the virus	Neutral	Strongly Agree	Agree	Neutral	Agree	Agree	Agree		A moderate amount	A lot	A lot	A little	None of my information	None of my information	A moderate amount		Doctor		4 years	North of England		Other medical specialty with general (internal) medicine
3551794568	59068705	10/30/2014 03:33:50	10/30/2014 03:38:20						I haven't considered going		Neutral	Neutral	Neutral	Disagree	Agree	Neutral	Agree	Neutral	Neutral	Agree	Agree	Neutral	Neutral	Neutral		Neutral	Neutral	Neutral	Strongly Agree	Neutral	Neutral	Agree		A moderate amount	A moderate amount	A moderate amount	A little	A little	A little	A moderate amount		Nurse		3 years	North of England		Acute medicine		4 to 7
3551711803	59068705	10/30/2014 02:15:34	10/30/2014 02:19:53						I have considered going, but am undecided		Disagree	Disagree	Neutral	Disagree	Disagree	Agree	Disagree	Disagree	Disagree	Disagree	Neutral	Disagree	Disagree	Disagree	Potential quarantine upon returnn discourages people	Disagree	Agree	Agree	Agree	Strongly Agree	Strongly Agree	Strongly Agree		A lot	A lot	A lot	A little	None of my information	None of my information	A lot		Doctor	Public.health specialist	15-25 years			Obstetrics and Gynaecology
3551667882	59068705	10/30/2014 01:40:29	10/30/2014 01:43:34						I have considered going, and decided not to		Agree	Agree	Disagree	Agree	Agree	Strongly Agree	Strongly Agree	Agree	Agree	Agree	Agree	Neutral	Disagree	Neutral		Agree	Agree	Strongly Agree	Strongly Agree	Strongly Agree	Strongly Agree	Agree		A moderate amount	A moderate amount	A lot	A little	None of my information	None of my information	A little		Doctor		5 years	Wales		Emergency medicine
3551571582	59068705	10/30/2014 00:30:04	10/30/2014 00:33:45						I have considered going, and decided not to		Neutral	Strongly Agree	Agree	Agree	Disagree	Agree	Disagree	Neutral	Disagree	Agree	Agree	Strongly Disagree	Disagree	Strongly Disagree		Agree	Agree	Strongly Agree	Strongly Agree	Strongly Agree	Strongly Agree	Agree		A little	A lot	A lot	A lot	None of my information	None of my information	A lot		Paramedic		11-15 years	London		Emergency medicine		4 to 7
3551538063	59068705	10/30/2014 00:07:38	10/30/2014 00:12:05						I haven't considered going		Disagree	Strongly Agree	Strongly Agree	Strongly Agree	Agree	Strongly Agree	Neutral	Agree	Agree	Agree	Agree	Disagree	Neutral	Neutral		Neutral	Agree	Agree	Agree	Agree	Agree	Agree		A moderate amount	A moderate amount	A moderate amount	A moderate amount	A little	A little	A moderate amount		Doctor		11-15 years	London		Other medical specialty without general (internal) medicine
3551419462	59068705	10/29/2014 22:52:50	10/29/2014 23:10:00						I haven't considered going		Neutral	Agree	Neutral	Strongly Agree	Neutral	Neutral	Neutral	Disagree	Disagree	Disagree	Agree	Disagree	Neutral	Strongly Disagree		Neutral	Agree	Agree	Neutral	Agree	Agree	Agree		A moderate amount	A moderate amount	A moderate amount	None of my information	None of my information	None of my information	A moderate amount		Doctor		6-10 years	Midlands and East of England		Other medical specialty without general (internal) medicine	Neurology
3551408232	59068705	10/29/2014 22:46:46	10/29/2014 22:51:31						I have considered going, but am undecided		Strongly Agree	Neutral	Strongly Disagree	Agree	Strongly Agree	Agree	Agree	Strongly Disagree	Strongly Disagree	Neutral	Agree	Strongly Agree	Neutral	Strongly Agree	Manly worked related and the 3 weeks you have to take off work upon your return	Strongly Agree	Agree		Strongly Disagree	Disagree	Strongly Disagree	Agree		A lot	A little	A lot	A moderate amount	None of my information	A lot	A lot		Doctor			South of England		Acute medicine
3551395082	59068705	10/29/2014 22:39:04	10/29/2014 22:43:04						I have considered going, and decided not to		Neutral	Agree	Strongly Agree	Agree	Neutral	Strongly Agree	Neutral	Agree	Strongly Agree	Agree	Agree	Agree	Strongly Disagree	Strongly Disagree		Agree	Strongly Agree	Strongly Agree	Strongly Agree	Strongly Agree	Strongly Agree	Strongly Agree		A lot	A lot	A little	None of my information	None of my information	None of my information	A little		Doctor		6-10 years	Wales		Other medical specialty with general (internal) medicine	Dermatology
3551387672	59068705	10/29/2014 22:35:08	10/29/2014 22:38:55						I have considered going, and decided not to		Neutral	Agree	Strongly Agree	Agree	Strongly Disagree	Neutral	Strongly Disagree	Agree	Disagree	Disagree	Disagree	Strongly Disagree	Strongly Disagree	Strongly Disagree		Strongly Disagree	Agree	Agree	Agree	Strongly Agree	Strongly Agree	Disagree		A lot	A lot	A lot	None of my information	None of my information	None of my information	A lot		Doctor		35-45 years	I don't live in the UK (please specify where below)	Italy	Other medical specialty with general (internal) medicine
3551385808	59068705	10/29/2014 22:34:09	10/29/2014 22:37:44						I haven't considered going		Agree	Strongly Agree	Strongly Agree	Agree	Neutral	Agree	Neutral	Neutral	Neutral		Agree	Neutral	Disagree	Strongly Agree		Agree	Neutral	Agree	Agree	Strongly Agree	Strongly Agree	Agree		A lot	A moderate amount	A moderate amount	None of my information	None of my information	None of my information	A moderate amount		Doctor		11-15 years	South of England		Other medical specialty without general (internal) medicine
3551384284	59068705	10/29/2014 21:17:26	10/29/2014 22:43:00						I have considered going, but am undecided		Agree	Neutral	Neutral	Agree	Neutral	Neutral	Neutral	Agree	Neutral	Agree	Agree	Disagree	Strongly Disagree	Strongly Disagree		Agree	Agree	Agree	Agree	Strongly Agree	Strongly Agree	Neutral		A little	A lot	A lot	A lot	A little	None of my information	A moderate amount		Doctor		3 years	North of England		Infection specialty
3551351578	59068705	10/29/2014 22:15:15	10/29/2014 22:18:32						I haven't considered going		Strongly Agree	Strongly Agree	Strongly Agree	Strongly Agree	Strongly Agree	Strongly Agree	Agree	Strongly Agree	Disagree	Agree	Neutral	Neutral	Strongly Disagree	Strongly Disagree		Disagree	Disagree	Disagree	Disagree	Agree	Agree	Agree		All of my information	None of my information	A little	None of my information	None of my information	None of my information	None of my information		Doctor		4 years	London		Other medical specialty with general (internal) medicine
3551311356	59068705	10/29/2014 21:43:09	10/29/2014 21:58:23						I haven't considered going		Agree	Neutral	Neutral	Agree	Strongly Agree	Strongly Agree	Neutral	Agree	Neutral	Strongly Agree	Strongly Agree	Agree	Disagree	Strongly Disagree		Agree	Strongly Agree	Strongly Agree	Agree	Strongly Agree	Strongly Agree	Agree		A lot	A lot	A lot	A little	None of my information		A lot		Doctor		6-10 years	London		Other medical specialty without general (internal) medicine
3551309576	59068705	10/29/2014 21:53:27	10/29/2014 21:57:07						I haven't considered going		Strongly Agree	Strongly Agree	Neutral	Agree	Neutral	Agree	Strongly Agree	Disagree	Neutral	Neutral	Neutral	Disagree	Disagree	Disagree		Agree	Agree	Agree	Agree	Agree	Agree	Agree		A moderate amount	A moderate amount	A little	None of my information	None of my information	A little	A moderate amount		Doctor		15-25 years	South of England		Paediatric infection specialty
3551292161	59068705	10/29/2014 21:45:34	10/29/2014 21:48:53						I haven't considered going		Neutral	Agree	Agree	Agree	Agree	Agree	Neutral	Agree	Neutral	Agree	Neutral	Neutral	Disagree	Disagree		Neutral	Agree	Agree	Neutral	Neutral	Neutral	Agree		A lot	A moderate amount	A little	None of my information	None of my information	None of my information	A little		Doctor		6-10 years	North of England		Intensive care medicine & anaesthesia
3551261603	59068705	10/29/2014 21:31:20	10/29/2014 21:37:26								Neutral	Agree	Agree	Agree	Neutral	Agree	Agree	Agree	Disagree	Agree	Neutral	Disagree	Disagree	Agree		Neutral	Agree	Agree	Neutral	Neutral	Agree	Agree		A lot	A moderate amount	A little	None of my information	None of my information	None of my information	A little		Doctor		35-45 years	North of England		Other medical specialty without general (internal) medicine
3551251102	59068705	10/29/2014 21:26:36	10/29/2014 21:32:25						I haven't considered going		Agree	Agree	Agree	Agree	Neutral	Agree	Agree	Neutral	Agree	Agree	Neutral	Disagree	Disagree	Strongly Disagree		Agree	Agree	Agree	Agree	Agree	Agree	Agree		A lot	A little	A moderate amount	A little	None of my information	A little	A little		Doctor		6-10 years	Wales		Other medical specialty with general (internal) medicine
3551245267	59068705	10/29/2014 21:24:02	10/29/2014 21:32:40						I haven't considered going		Strongly Agree	Agree	Agree		Neutral	Agree	Agree	Strongly Agree	Neutral	Strongly Agree	Agree	Strongly Agree	Neutral	Neutral		Agree	Strongly Disagree	Disagree	Agree	Strongly Agree	Strongly Agree	Neutral		A lot	A lot	A moderate amount	A little	None of my information	None of my information	A moderate amount		Doctor		11-15 years	Midlands and East of England		Other medical specialty with general (internal) medicine
3551236042	59068705	10/29/2014 21:20:02	10/29/2014 21:29:13						I haven't considered going		Agree	Agree	Disagree	Neutral	Neutral	Agree	Agree	Disagree	Disagree	Agree	Neutral	Neutral	Agree	Disagree		Agree	Agree	Agree	Agree	Agree	Agree	Agree		A lot	A little	None of my information	None of my information	None of my information	None of my information	A little		Doctor		6-10 years	Midlands and East of England		Other medical specialty with general (internal) medicine
3551226641	59068705	10/29/2014 21:15:59	10/29/2014 21:20:03						I haven't considered going		Agree	Strongly Agree	Agree	Agree	Neutral	Strongly Agree	Strongly Disagree	Neutral	Neutral	Strongly Agree	Agree	Neutral	Neutral	Strongly Disagree		Neutral	Neutral	Neutral	Neutral	Agree	Agree	Neutral		A lot	A little	None of my information	None of my information	None of my information	None of my information	None of my information		Doctor		11-15 years	South of England		Other medical specialty with general (internal) medicine
3551216171	59068705	10/29/2014 19:18:46	10/29/2014 21:14:27						I have considered going, and decided not to		Agree	Strongly Agree	Strongly Agree	Strongly Agree	Agree	Strongly Agree	Agree	Neutral	Disagree	Strongly Agree	Agree	Strongly Disagree	Strongly Disagree			Agree	Agree	Agree	Neutral	Strongly Agree	Strongly Agree	Strongly Agree		All of my information	A little	A little	None of my information	None of my information	None of my information	None of my information		Doctor		6-10 years	North of England		Other medical specialty without general (internal) medicine
3551165283	59068705	10/29/2014 20:49:50	10/29/2014 21:03:12						I have considered going, and decided not to	Unable to go due to other commitments	Neutral	Agree	Disagree	Disagree	Agree	Neutral	Neutral	Neutral	Disagree	Disagree	Neutral	Disagree	Strongly Disagree	Disagree		Agree	Agree	Strongly Agree	Agree	Neutral	Neutral	Neutral		A moderate amount	A moderate amount	A lot	A lot	A moderate amount	A little	A moderate amount		Doctor		4 years	South of England		Other medical specialty with general (internal) medicine	gastro
3551159672	59068705	10/29/2014 20:47:25	10/29/2014 20:52:59						I have considered going, but am undecided		Agree	Neutral	Agree	Disagree	Strongly Agree	Agree	Agree	Disagree	Disagree	Disagree	Agree	Disagree	Disagree	Disagree	I will have a phone interview next month with an NGO about going. At this point, it appears that if I go for a minimum 6 week stint, I will have to quit my current job, as there is no provision for volunteering, other than vacation time, and I do not have sufficient vacation built up.	Agree	Strongly Agree	Agree	Disagree	Agree	Agree	Agree		A moderate amount	A lot	A little	None of my information	None of my information	None of my information	A lot	I have three years experience working in East Africa-- but no specific experience with Ebola.
3551140103	59068705	10/29/2014 20:39:42	10/29/2014 20:46:05						I haven't considered going		Agree	Strongly Agree	Neutral	Disagree	Neutral	Neutral	Neutral	Neutral	Strongly Disagree	Neutral	Neutral	Neutral	Disagree	Disagree	My husband works away from home Mon to Fri, I have children age 1 and 3 who I am responsible for childcare and a full time job. There is no way I can leave my children - who will look after them?	Strongly Disagree	Strongly Disagree	Strongly Disagree	Strongly Disagree	Strongly Disagree	Strongly Disagree	Strongly Disagree		A moderate amount	A little	A little	None of my information	None of my information	None of my information	None of my information	work emails	Doctor		11-15 years	South of England		Other medical specialty with general (internal) medicine
3551114313	59068705	10/29/2014 20:19:33	10/29/2014 20:34:03						I haven't considered going		Neutral	Strongly Agree	Strongly Agree	Strongly Agree	Neutral	Strongly Agree	Strongly Disagree	Agree	Neutral	Disagree	Strongly Disagree	Strongly Disagree	Strongly Disagree	Strongly Agree		Strongly Disagree	Disagree	Disagree	Neutral	Neutral		Disagree		A moderate amount	None of my information	A little	None of my information	None of my information	None of my information	None of my information		Doctor		6-10 years	Wales		Other medical specialty without general (internal) medicine	Clinical Genetics
3551101551	59068705	10/29/2014 20:23:32	10/29/2014 20:29:34						I haven't considered going		Disagree	Neutral	Strongly Agree	Agree	Neutral	Neutral	Strongly Agree	Agree	Disagree	Agree	Agree	Disagree	Disagree	Disagree		Agree	Agree	Agree	Disagree	Strongly Agree	Strongly Agree	Disagree		A lot	None of my information	A moderate amount	None of my information	None of my information	None of my information	None of my information		Doctor		6-10 years	South of England		Other medical specialty with general (internal) medicine
3551040108	59068705	10/29/2014 19:59:18	10/29/2014 20:05:18						I haven't considered going		Strongly Agree	Strongly Agree	Agree	Agree	Neutral	Neutral	Neutral	Strongly Agree	Disagree	Agree	Strongly Agree	Agree	Disagree	Strongly Disagree		Disagree	Agree	Strongly Agree	Strongly Agree	Strongly Agree	Strongly Agree	Strongly Agree		A lot	A moderate amount	A lot	A little	None of my information	None of my information	A lot		Doctor		6-10 years	South of England		Other medical specialty with general (internal) medicine
3551010406	59068705	10/29/2014 19:48:42	10/29/2014 19:54:34						I haven't considered going		Agree	Disagree	Strongly Agree	Agree	Disagree	Neutral	Disagree	Neutral	Strongly Agree	Disagree	Strongly Agree	Disagree	Disagree	Disagree		Disagree	Strongly Agree	Strongly Agree	Strongly Agree	Strongly Agree	Strongly Agree	Strongly Agree		A lot	A little	A lot	None of my information	A moderate amount	A moderate amount	A moderate amount	I have worked in Uganda and am aware of the very poor facilities and worry that there would not be proper PPE.	Nurse		35-45 years	Scotland		Community/primary care		8 to 9
3551001088	59068705	10/29/2014 19:45:11	10/29/2014 19:48:27						I have considered going, and decided not to		Strongly Disagree	Agree	Strongly Agree	Neutral	Neutral	Agree	Disagree	Disagree	Strongly Disagree	Disagree	Disagree	Disagree	Disagree	Disagree		Disagree	Disagree	Disagree	Neutral	Strongly Agree	Strongly Agree	Strongly Agree		A lot	A lot	A moderate amount	A moderate amount	None of my information	None of my information	A lot		Doctor		5 years	South of England		Acute medicine
3550969323	59068705	10/29/2014 19:32:58	10/29/2014 19:35:25						I haven't considered going		Agree	Agree	Neutral	Agree	Neutral	Agree	Disagree	Disagree	Disagree	Agree	Neutral	Disagree	Disagree	Strongly Agree		Neutral	Agree	Neutral	Agree	Neutral	Neutral	Neutral		A lot	A moderate amount	A little	None of my information	None of my information	None of my information	None of my information		Doctor		6-10 years	Midlands and East of England		Other medical specialty without general (internal) medicine	Medical Oncology
3550968376	59068705	10/29/2014 19:32:42	10/29/2014 19:36:09						I have considered going, and decided not to		Disagree	Disagree	Disagree	Disagree	Neutral	Disagree	Neutral	Disagree	Disagree	Disagree	Disagree	Disagree	Disagree	Agree		Disagree	Disagree	Disagree	Disagree	Disagree	Disagree	Disagree		A little	A little	A little	None of my information	None of my information	A little	A little		Doctor		3 years	Wales		Community/primary care
3550962487	59068705	10/29/2014 19:02:45	10/29/2014 19:39:24						I have considered going, but am undecided	Awaiting responses from agencies which has been slow -over 3 weeks since applied. Also concerned re financial implications- have mortgage to pay like many and implications for my current job	Agree	Disagree	Agree	Disagree	Disagree	Strongly Agree	Strongly Agree	Disagree	Disagree	Disagree	Strongly Agree	Disagree	Strongly Disagree	Strongly Disagree		Strongly Agree	Strongly Agree	Strongly Agree	Strongly Agree	Strongly Agree	Strongly Agree	Strongly Agree		A lot	A lot	A moderate amount	A lot	None of my information	A little	A little	Phe info too little too late to be helpful. Work with migrant community in London. Luckily I have Lshtm training and overseas experience. Available practical info risible.	Nurse	Nurse practitioner	6-10 years	London		Other specialties (radiology, pathology, academia etc)	Homeless healthcare	8 to 9
3550947145	59068705	10/29/2014 19:24:39	10/29/2014 19:29:37						I have considered going, and decided not to		Strongly Disagree	Strongly Agree	Strongly Agree	Disagree	Strongly Disagree	Strongly Agree	Strongly Disagree	Strongly Disagree	Strongly Disagree	Strongly Disagree	Disagree	Strongly Disagree	Strongly Disagree	Strongly Disagree		Strongly Disagree	Agree	Agree	Strongly Disagree	Agree	Agree	Neutral		A lot	A little	A lot	None of my information	None of my information	None of my information	None of my information		Doctor		6-10 years	Midlands and East of England		Emergency medicine
3550882457	59068705	10/29/2014 19:01:32	10/29/2014 19:10:41						I have made definite plans to go	Once finished course as unable to intermit	Disagree	Agree	Agree	Disagree	Neutral	Disagree	Neutral	Agree	Strongly Agree	Neutral	Agree	Agree	Disagree	Disagree	Insurance invalidated life insurance not pay out? Loss of income	Neutral	Strongly Agree	Agree	Agree	Strongly Agree	Strongly Agree	Strongly Agree	Financial costs paid ie child are costs	A little	A moderate amount	A moderate amount	A moderate amount	None of my information	None of my information	A moderate amount		Nurse (Armed Forces)	Reservist RAF Flight nurse civilian nurse clinical professional advisor student LSHTM	6-10 years		MOD		Gp practice and aeromedical evacuation
3550860745	59068705	10/29/2014 18:55:47	10/29/2014 20:06:17						I haven't considered going		Disagree	Agree	Agree	Strongly Agree	Neutral	Agree	Disagree	Disagree	Disagree	Agree	Agree	Disagree	Neutral	Strongly Disagree		Disagree	Strongly Agree	Strongly Agree	Strongly Agree	Disagree	Disagree	Agree		A lot	A moderate amount	A moderate amount	None of my information	None of my information	None of my information	A little		Doctor		6-10 years	Midlands and East of England		Other medical specialty without general (internal) medicine
3550860649	59068705	10/29/2014 06:41:19	10/29/2014 18:59:05						I haven't considered going		Strongly Agree	Neutral	Agree	Strongly Agree	Neutral	Neutral	Agree	Neutral	Disagree	Strongly Agree	Agree	Agree	Agree	Strongly Disagree		Neutral	Agree	Strongly Agree	Neutral	Strongly Agree	Strongly Agree	Neutral		A lot	A moderate amount	None of my information	None of my information	None of my information	None of my information	None of my information		Doctor		6-10 years	South of England		Other medical specialty with general (internal) medicine
3550853417	59068705	10/29/2014 18:53:14	10/29/2014 18:57:06						I haven't considered going		Strongly Agree	Strongly Agree	Strongly Disagree	Strongly Disagree	Neutral	Strongly Disagree	Strongly Disagree	Strongly Disagree	Strongly Disagree	Strongly Disagree	Strongly Disagree	Strongly Disagree	Strongly Disagree	Strongly Disagree		Strongly Disagree	Strongly Disagree	Strongly Disagree	Strongly Disagree	Strongly Disagree	Strongly Disagree	Strongly Disagree		A lot	A lot	None of my information	None of my information	None of my information	None of my information	None of my information		Doctor		6-10 years	Midlands and East of England		Other medical specialty with general (internal) medicine
3550767344	59068705	10/29/2014 18:22:39	10/29/2014 18:26:24						I haven't considered going		Agree	Disagree	Strongly Agree	Agree	Agree	Agree	Neutral	Disagree	Disagree	Agree	Strongly Agree	Agree	Neutral	Strongly Disagree	Difficult to work abroad when currently enrolled in a training programme ie CMT	Disagree	Disagree	Agree	Neutral	Strongly Agree	Strongly Agree	Neutral		A moderate amount	A little	A moderate amount	A little	None of my information	None of my information	A little		Doctor		3 years	Midlands and East of England		Other medical specialty with general (internal) medicine
3550705690	59068705	10/29/2014 18:00:25	10/29/2014 18:03:43						I have considered going, and decided not to		Agree	Disagree	Disagree	Agree	Agree	Disagree	Disagree	Disagree	Disagree	Disagree	Neutral	Disagree	Disagree	Disagree		Neutral	Agree	Agree	Agree	Disagree	Disagree	Disagree		A little	A lot	A lot	None of my information	A little	A little	A lot		Doctor		11-15 years	North of England		Other medical specialty without general (internal) medicine
3550688189	59068705	10/29/2014 17:54:03	10/29/2014 17:57:20						I haven't considered going		Disagree	Disagree	Disagree	Agree	Agree	Disagree	Disagree	Disagree	Disagree	Agree	Strongly Agree	Disagree	Disagree	Neutral		Agree	Strongly Agree	Strongly Agree	Strongly Agree	Neutral	Neutral	Agree		A lot	A moderate amount	A moderate amount	None of my information	None of my information	None of my information	None of my information		Doctor		5 years	North of England		Other medical specialty with general (internal) medicine
3550682446	59068705	10/29/2014 17:50:50	10/29/2014 18:00:25						I haven't considered going		Agree	Disagree	Agree	Agree	Agree	Disagree	Disagree	Disagree	Disagree	Neutral	Agree	Strongly Disagree	Disagree	Disagree		Neutral	Agree	Agree	Agree	Agree	Agree	Agree		A moderate amount	A lot	A moderate amount	None of my information	None of my information	None of my information	A lot		Doctor		6-10 years	North of England		Other medical specialty with general (internal) medicine
3550658347	59068705	10/29/2014 17:42:59	10/29/2014 17:47:21						I have considered going, and decided not to		Strongly Agree	Disagree	Strongly Agree	Disagree	Agree	Agree	Agree	Agree	Strongly Agree	Disagree	Strongly Agree	Strongly Disagree	Strongly Disagree	Strongly Disagree		Strongly Agree	Strongly Agree	Strongly Agree	Agree	Neutral	Strongly Agree	Neutral		All of my information	None of my information	A little	None of my information	None of my information	None of my information	None of my information		Doctor		6-10 years	London		Other medical specialty without general (internal) medicine	Oncology
3550615609	59068705	10/29/2014 17:27:01	10/29/2014 17:32:22						I haven't considered going			Agree	Agree	Neutral	Agree	Strongly Agree	Neutral	Agree	Disagree	Disagree	Neutral	Disagree	Disagree	Strongly Agree		Neutral	Strongly Agree	Strongly Agree	Strongly Agree	Strongly Agree	Strongly Agree	Agree		A moderate amount	A lot	A lot	All of my information	None of my information	None of my information	A little		Doctor		6-10 years	North of England		Community/primary care
3550600452	59068705	10/29/2014 17:22:24	10/29/2014 17:27:02						I haven't considered going		Strongly Agree	Strongly Agree	Strongly Agree	Disagree	Agree	Agree	Neutral	Agree	Agree	Agree	Agree	Neutral	Agree	Disagree		Strongly Disagree	Strongly Disagree	Strongly Disagree	Strongly Disagree	Neutral	Neutral	Strongly Disagree		A little	A moderate amount	A moderate amount	None of my information	None of my information	None of my information	A moderate amount		Doctor		11-15 years	Midlands and East of England		Paediatric medical specialty
3550583875	59068705	10/29/2014 17:16:10	10/29/2014 17:19:25						I have considered going, and decided not to	Seems risky and would be a hassle to try and get this time from the training programme.	Agree	Neutral	Agree	Agree	Agree	Agree	Agree	Disagree	Disagree	Agree	Agree	Disagree	Disagree	Strongly Disagree		Agree	Agree	Agree	Neutral	Agree	Agree	Agree		A lot	A moderate amount	A little	A little	A little	A little	A little		Doctor		6-10 years	South of England		Other medical specialty with general (internal) medicine
3550579887	59068705	10/29/2014 17:14:46	10/29/2014 17:18:58						I have considered going, but am undecided		Agree	Disagree	Disagree	Agree	Agree	Disagree	Agree	Disagree	Disagree	Disagree	Agree	Disagree	Disagree	Disagree		Strongly Agree	Strongly Agree	Strongly Agree	Neutral	Disagree	Disagree	Disagree	Established way to go whilst in training	A lot	A little	A lot	None of my information	None of my information	None of my information	A little		Doctor		5 years	Scotland		Other medical specialty with general (internal) medicine
3550518652	59068705	10/29/2014 16:51:33	10/29/2014 18:09:01						I haven't considered going		Agree	Strongly Agree	Agree	Neutral	Agree	Agree	Disagree	Disagree	Disagree	Disagree	Disagree	Disagree	Disagree	Strongly Agree		Disagree	Agree	Agree	Agree	Strongly Agree	Strongly Agree	Strongly Agree		A moderate amount	A little	A little	A little	None of my information	None of my information	A little		Doctor		6-10 years	London		Acute medicine
3550509383	59068705	10/29/2014 16:48:47	10/29/2014 17:04:21						I have considered going, but am undecided		Strongly Disagree	Disagree	Agree	Agree	Strongly Disagree	Agree	Strongly Disagree	Agree	Neutral	Strongly Agree	Strongly Agree	Strongly Disagree	Neutral	Strongly Disagree		Strongly Disagree	Strongly Agree	Strongly Agree	Agree	Strongly Agree	Strongly Agree	Agree		A lot	A little	A moderate amount	A little	None of my information	None of my information	A moderate amount		Nurse		1 year	South of England		Paediatric surgical specialty		4 to 7
3550499637	59068705	10/29/2014 16:45:51	10/29/2014 16:48:49						I haven't considered going		Neutral	Neutral	Agree	Agree	Neutral	Neutral	Agree	Agree	Disagree	Agree	Agree	Neutral	Disagree	Disagree		Agree	Strongly Agree	Strongly Agree	Agree	Agree	Strongly Agree	Agree		A moderate amount	A little	A moderate amount	None of my information	None of my information	None of my information	A little		Doctor		3 years	South of England		Other medical specialty with general (internal) medicine
3550492999	59068705	10/29/2014 16:41:54	10/29/2014 16:52:13						I have considered going, and decided not to		Agree	Agree	Strongly Agree	Disagree	Agree	Disagree	Strongly Agree	Disagree	Agree	Disagree	Agree	Strongly Disagree	Strongly Disagree	Disagree	Mostly Worried about contracting Ebola and not surviving as I have a young family. Also child are issues.	Strongly Disagree	Strongly Disagree	Disagree	Agree	Strongly Agree	Strongly Agree	Disagree		A lot	A little	A little	None of my information	None of my information	None of my information	None of my information		Doctor		6-10 years	Midlands and East of England		Other medical specialty with general (internal) medicine
3550477431	59068705	10/29/2014 16:37:40	10/29/2014 16:47:24						I have considered going, but am undecided	I am a midwife and wondered what role I could provide as more nurse related.	Strongly Disagree	Neutral	Agree	Agree	Strongly Disagree	Neutral	Strongly Disagree	Disagree	Strongly Disagree	Disagree	Agree	Strongly Disagree	Strongly Disagree	Strongly Disagree		Neutral	Agree	Agree	Agree	Neutral	Neutral	Agree		A moderate amount	A lot	A lot	All of my information	None of my information	A little	A lot			Midwife	6-10 years	London		Obstetrics and Gynaecology		4 to 7
3550472394	59068705	10/29/2014 16:35:33	10/29/2014 16:40:54						I haven't considered going		Agree	Agree	Agree	Agree	Neutral	Agree	Agree	Disagree	Neutral	Disagree	Strongly Agree	Disagree	Disagree	Disagree		Agree	Strongly Agree	Strongly Agree	Agree	Disagree	Disagree	Agree		A lot	A little	A moderate amount	None of my information	None of my information	None of my information	None of my information		Doctor		6-10 years	London		Other medical specialty without general (internal) medicine	GUM/HIV
3550425772	59068705	10/29/2014 16:19:16	10/29/2014 16:32:56						I have considered going, but am undecided	I am concerned that tent hospital conditions are unsafe and not enough personal protective equipment is available. I would prefer to train local Liberians and survivors to provide the hands on care and fluids. Why not employ the locals? They need the money.	Neutral	Neutral	Strongly Agree	Strongly Disagree	Neutral	Strongly Agree	Agree	Strongly Agree	Strongly Agree	Disagree	Strongly Agree	Strongly Agree	Strongly Disagree	Strongly Disagree	Why do we have to go and provide diarrhea clean up. Why cannot local people provide nurses aid level of care. After an IV line is placed they could provide the IV fluids and blood draws with just a day or two of training. I think the current treatment models are flawed and too high level providers are providing basic care which can be done by others.	Neutral	Strongly Agree	Strongly Agree	Strongly Agree	Strongly Agree	Strongly Agree	Strongly Agree	I think education could be done by computer and local people could provide care immediately.	A lot	A little	A lot	None of my information	None of my information	None of my information	A lot	Mass media is providing a lot of misinformation and fear mongering.	Nurse	Nurse practitioner	25-35 years	I don't live in the UK (please specify where below)	USA	Community/primary care		retired
3550422331	59068705	10/29/2014 16:18:23	10/29/2014 16:21:25						I haven't considered going		Neutral	Strongly Agree	Agree	Strongly Agree	Agree	Strongly Agree	Agree	Strongly Agree	Agree	Strongly Agree	Strongly Agree	Strongly Agree	Strongly Disagree	Strongly Disagree		Agree	Agree	Strongly Agree	Strongly Agree	Strongly Agree	Strongly Agree	Strongly Agree		A lot	A lot	A lot	A little	None of my information	None of my information	A lot		Doctor		5 years	London		Intensive care medicine & anaesthesia
3550414134	59068705	10/29/2014 16:15:14	10/29/2014 16:22:06						I have considered going, but am undecided	Depends if I can arrange cover at work	Neutral	Neutral	Strongly Disagree	Neutral	Strongly Disagree	Neutral	Agree	Strongly Disagree	Strongly Disagree	Agree	Agree	Strongly Disagree	Strongly Disagree	Neutral		Agree	Agree	Agree	Strongly Agree	Disagree	Disagree	Agree		A lot	A lot	A moderate amount	A moderate amount	A little	A little	None of my information		Nurse		35-45 years	London		Infection specialty		8 to 9
3550403469	59068705	10/29/2014 16:11:26	10/29/2014 16:15:17						I haven't considered going		Agree	Strongly Agree	Agree	Neutral	Neutral	Strongly Agree	Strongly Agree	Strongly Agree	Neutral	Agree	Disagree	Neutral	Disagree	Disagree		Disagree	Disagree	Disagree	Disagree	Disagree	Disagree	Disagree		A little	A moderate amount	A moderate amount	None of my information	None of my information	None of my information	A moderate amount		Doctor		15-25 years	Scotland		Other medical specialty with general (internal) medicine
3550395262	59068705	10/29/2014 15:56:20	10/29/2014 16:13:03						I haven't considered going		Agree	Neutral	Agree	Strongly Agree	Neutral	Neutral	Disagree	Disagree	Disagree	Agree	Agree	Strongly Disagree	Disagree	Disagree		Neutral	Agree	Agree	Agree	Agree	Agree	Agree		A moderate amount	A little	A moderate amount	None of my information	None of my information	None of my information	None of my information		Doctor		11-15 years	South of England		Other medical specialty with general (internal) medicine
3550393577	59068705	10/29/2014 16:07:55	10/29/2014 16:21:13						I have considered going, and decided not to		Strongly Agree	Agree	Agree	Neutral	Strongly Agree	Strongly Agree	Strongly Agree	Disagree	Strongly Agree	Neutral	Neutral	Disagree	Disagree	Strongly Disagree		Agree	Neutral	Disagree	Disagree	Agree	Agree	Neutral		A moderate amount	A little	A moderate amount	None of my information	None of my information	None of my information	None of my information		Doctor		6-10 years	Scotland		Other medical specialty without general (internal) medicine
3550389731	59068705	10/29/2014 16:06:43	10/29/2014 16:12:13						I have considered going, and decided not to		Neutral	Strongly Agree	Agree	Neutral	Neutral	Strongly Agree	Disagree	Agree	Neutral	Disagree	Disagree	Disagree	Disagree	Strongly Agree		Neutral	Agree	Agree	Agree	Strongly Agree	Strongly Agree	Neutral	I am currently pregnant, if I were not, I would sincerely consider it. Without a vaccine or treatment however, I think my family would be against me going.	A moderate amount	A moderate amount	A moderate amount	A little	A little	A little	A moderate amount		Doctor		15-25 years	North of England		Infection specialty
3550379578	59068705	10/29/2014 16:02:48	10/29/2014 16:11:54						I have considered going, and decided not to		Agree	Strongly Agree	Agree	Agree	Neutral	Strongly Agree	Agree	Agree	Agree	Agree	Neutral	Strongly Agree	Disagree	Neutral		Agree	Agree	Agree	Agree	Strongly Agree	Strongly Agree	Neutral		A lot	A little	None of my information	None of my information	None of my information	None of my information	A lot	Email from the hospital trust I work for	Doctor		6-10 years	Midlands and East of England		Other medical specialty without general (internal) medicine
3550307397	59068705	10/29/2014 15:37:57	10/29/2014 15:46:24						I have considered going, but am undecided	I would love to go and help, but am unsure of how to go about doing it, if I have useful skills, and if my current Trust would even release me from my NTN.	Agree	Strongly Disagree	Strongly Disagree	Agree	Agree	Disagree	Disagree	Disagree	Disagree	Agree	Agree	Disagree	Neutral	Strongly Disagree	Lack of information is my main barrier. I have no idea whether my skill-set would be useful there, if I am needed there, how to go about joining the efforts, or how to negotiate the time off with my trust. Any information would be greatly appreciated.	Neutral	Strongly Agree	Strongly Agree	Agree	Neutral	Neutral	Strongly Agree	Information about who you need and how you will facilitate the time away from NTNs.	A moderate amount	A little	A moderate amount	None of my information	None of my information	A little	A little		Doctor		6-10 years	London		Other medical specialty with general (internal) medicine	Gastroenterology and general internal medicine SpR
3550240443	59068705	10/29/2014 15:15:10	10/29/2014 15:19:50						I haven't considered going		Neutral	Strongly Agree	Agree	Agree	Neutral	Neutral	Disagree	Disagree	Disagree	Strongly Agree	Neutral		Strongly Disagree	Neutral	I have small children so would not want to leave them and would worry about potentially passing the virus on to them on my return	Disagree	Agree	Agree	Agree	Agree	Agree	Disagree		A lot	A lot	A little	A moderate amount	None of my information	None of my information	None of my information		Doctor		6-10 years	North of England		Other medical specialty with general (internal) medicine	Geriatric medicine
3550204326	59068705	10/29/2014 15:02:22	10/29/2014 15:09:04						I have considered going, and decided not to	I have family commitments here, putting myself at such high risk is notsomething i am prepared to do.	Agree	Agree	Agree	Agree	Neutral	Strongly Agree	Neutral	Strongly Agree	Agree	Agree	Neutral	Strongly Disagree	Strongly Disagree	Strongly Disagree	The fear of contracting the disease myself.	Disagree	Agree	Neutral	Neutral	Strongly Agree	Strongly Agree	Neutral		A lot	A lot	A lot	None of my information	None of my information	None of my information	None of my information		Doctor		4 years	South of England		Other medical specialty with general (internal) medicine
3550199750	59068705	10/29/2014 15:00:02	10/29/2014 15:12:34						I have considered going, and decided not to		Neutral	Agree	Agree	Neutral	Neutral	Agree	Neutral	Neutral	Neutral	Agree	Disagree	Neutral	Disagree	Agree		Neutral	Agree	Agree	Agree	Agree	Agree	Agree		A moderate amount	A lot	A lot	A lot	None of my information	None of my information	A moderate amount		Doctor		35-45 years	I don't live in the UK (please specify where below)	Canada	Infection specialty
3550196065	59068705	10/29/2014 14:59:51	10/29/2014 15:04:50						I have been and worked in the current epidemic		Disagree	Disagree	Disagree	Disagree	Disagree	Agree	Agree	Disagree	Agree	Disagree	Disagree	Strongly Disagree	Disagree	Disagree		Agree	Agree	Strongly Agree	Strongly Agree	Agree	Agree	Agree		A moderate amount	A lot	A lot	A little	A lot	None of my information	A lot		Doctor		6-10 years	Midlands and East of England		Infection specialty
3550193701	59068705	10/29/2014 14:58:07	10/29/2014 15:07:41						I haven't considered going		Strongly Agree	Strongly Agree	Strongly Agree	Strongly Agree	Neutral	Strongly Agree	Agree	Strongly Agree	Strongly Agree	Strongly Agree	Strongly Agree	Strongly Agree	Strongly Disagree	Strongly Disagree		Strongly Disagree	Agree	Agree	Strongly Agree	Strongly Agree	Strongly Agree	Strongly Agree		A lot	A lot	A lot	A moderate amount	None of my information	A little	None of my information		Doctor		6-10 years	Wales		Other medical specialty with general (internal) medicine
3550163140	59068705	10/29/2014 14:48:06	10/29/2014 14:53:11						I haven't considered going		Disagree	Agree	Neutral	Strongly Agree	Neutral	Agree	Disagree	Agree		Neutral	Disagree	Strongly Disagree	Disagree	Disagree	I am a research rheumatologist. I really strongly feel that I do not have the appropriate skills and would not be helpful if I went to West Africa	Disagree	Disagree	Neutral	Neutral	Neutral	Neutral	Neutral		A moderate amount	A moderate amount	A moderate amount	None of my information	None of my information	None of my information	A little		Doctor		6-10 years	North of England		Other specialties (radiology, pathology, academia etc)	academic rheumatology
3550143216	59068705	10/29/2014 14:40:43	10/29/2014 14:44:49						I haven't considered going		Strongly Agree	Neutral	Strongly Agree	Agree	Neutral	Strongly Agree	Strongly Agree	Neutral	Neutral	Neutral	Neutral	Neutral	Neutral	Neutral		Disagree	Disagree	Disagree	Disagree	Strongly Agree	Strongly Agree	Neutral		A moderate amount	A lot	A little	None of my information	None of my information	None of my information	A lot		Doctor		25-35 years	London		Other medical specialty with general (internal) medicine
3550122987	59068705	10/29/2014 14:33:22	10/29/2014 14:37:27						I haven't considered going		Agree	Strongly Agree	Agree	Strongly Agree	Neutral	Neutral	Neutral	Neutral	Neutral	Neutral	Agree	Disagree	Disagree	Disagree		Disagree	Disagree	Disagree	Disagree	Agree	Agree	Disagree		A lot	A moderate amount	A little	A little	None of my information	None of my information	A moderate amount		Doctor		11-15 years	London		Other medical specialty without general (internal) medicine
3550106765	59068705	10/29/2014 14:27:57	10/29/2014 14:36:11						I haven't considered going		Neutral	Neutral	Neutral	Agree	Agree	Neutral	Agree	Neutral	Agree	Agree	Agree	Neutral	Disagree	Disagree		Agree	Agree	Strongly Agree	Strongly Agree	Neutral	Neutral	Agree		A lot	A moderate amount	A moderate amount	A little	None of my information	None of my information	A little		Doctor		6-10 years	South of England		Other medical specialty with general (internal) medicine
3550103956	59068705	10/29/2014 14:26:53	10/29/2014 14:31:04						I haven't considered going		Strongly Agree	Strongly Agree	Strongly Agree	Neutral	Agree	Strongly Agree	Agree	Disagree	Disagree	Agree	Disagree	Disagree	Neutral	Strongly Disagree		Agree	Agree	Strongly Agree	Agree	Strongly Agree	Strongly Agree	Agree		A moderate amount	A little	A moderate amount	None of my information	None of my information	None of my information	A little		Doctor		4 years	South of England		Other specialties (radiology, pathology, academia etc)	GU Medicine
3550075828	59068705	10/29/2014 14:17:20	10/29/2014 14:21:07						I have considered going, and decided not to		Strongly Agree	Strongly Agree	Agree	Neutral	Agree	Strongly Agree	Strongly Agree	Agree	Disagree	Neutral	Disagree	Strongly Disagree	Neutral	Strongly Disagree		Agree	Agree	Agree	Agree	Agree	Agree	Agree	Personally - I have family commitments which make it impractical to go, whatever the arrangements.	A lot	A little	A lot	None of my information	None of my information	A moderate amount	A lot		Doctor		15-25 years	London		Infection specialty
3550066964	59068705	10/29/2014 13:54:48	10/29/2014 14:19:53						I haven't considered going		Agree	Neutral	Neutral	Neutral	Agree	Neutral	Agree	Disagree	Disagree	Agree	Agree	Disagree	Strongly Disagree	Agree		Agree	Agree	Agree	Neutral	Neutral	Disagree	Agree		A lot	A little	A moderate amount	None of my information	None of my information	None of my information	None of my information		Doctor		5 years	Scotland		Other medical specialty with general (internal) medicine
3550038461	59068705	10/29/2014 14:03:32	10/29/2014 14:08:54						I haven't considered going	i have a young toddler at home so couldnt consider leaving them	Agree	Strongly Agree	Disagree	Agree	Neutral	Strongly Agree	Agree	Agree	Disagree	Agree	Agree	Disagree	Disagree	Neutral		Agree	Agree	Agree	Agree	Agree	Agree	Agree		A moderate amount	A little	A moderate amount	None of my information	None of my information	None of my information	A little		Doctor		6-10 years	North of England		Other medical specialty with general (internal) medicine	geriatrics
3550026797	59068705	10/29/2014 13:59:06	10/29/2014 14:02:23						I have considered going, and decided not to	i am pregnant so decided not to go	Agree	Neutral	Strongly Agree	Neutral	Neutral	Strongly Agree	Strongly Agree	Disagree	Neutral	Disagree	Agree	Disagree	Strongly Agree	Strongly Agree	pregnancy	Strongly Agree	Strongly Agree	Strongly Agree	Strongly Agree	Strongly Agree	Strongly Agree	Strongly Agree		A lot	A moderate amount	A lot	A little	None of my information	None of my information	A little		Doctor		5 years	South of England		Acute medicine
3550021508	59068705	10/29/2014 13:56:26	10/29/2014 14:00:17						I haven't considered going		Agree	Neutral	Agree	Neutral	Disagree	Agree	Disagree	Disagree	Disagree	Agree	Strongly Agree	Strongly Disagree	Neutral	Strongly Disagree		Agree	Agree	Strongly Agree	Strongly Agree	Strongly Agree	Strongly Agree	Neutral		A lot	A little	None of my information	A lot		None of my information	None of my information		Doctor		6-10 years	Scotland		Other medical specialty with general (internal) medicine
3550006609	59068705	10/29/2014 13:50:57	10/29/2014 13:57:14						I have considered going, but am undecided	I have considered and would be willing to go if my NHS commitments would allow and if my level of training would be considered adequate to be useful in the environment (I am a Medical SHO)	Agree	Strongly Disagree	Strongly Disagree	Disagree	Neutral	Strongly Disagree	Agree	Strongly Disagree	Strongly Disagree	Agree	Agree	Disagree	Strongly Disagree	Strongly Disagree		Strongly Agree	Neutral	Strongly Agree	Neutral	Strongly Disagree	Strongly Disagree	Agree		A lot	A little	None of my information	None of my information	None of my information	None of my information	A little		Doctor		4 years	South of England		Other medical specialty with general (internal) medicine
3550003011	59068705	10/29/2014 13:49:10	10/29/2014 13:53:09						I haven't considered going		Neutral	Strongly Agree	Strongly Agree	Agree	Disagree	Disagree	Neutral	Agree	Agree	Agree	Agree	Disagree	Disagree	Neutral		Disagree	Disagree	Disagree	Neutral	Disagree	Disagree	Disagree		A little	None of my information	None of my information	None of my information	None of my information	None of my information	None of my information
3549990348	59068705	10/29/2014 13:45:01	10/29/2014 13:49:54						I haven't considered going		Agree	Disagree	Neutral	Neutral	Neutral	Neutral	Disagree	Neutral	Neutral	Disagree	Disagree	Disagree	Disagree	Strongly Disagree		Agree	Agree	Neutral	Strongly Agree	Neutral	Neutral	Neutral		A lot	A moderate amount	A lot	A lot	A little	A moderate amount	A moderate amount		Doctor		4 years	North of England		Other medical specialty with general (internal) medicine
3549979131	59068705	10/29/2014 13:40:13	10/29/2014 13:49:39						I haven't considered going		Strongly Agree	Strongly Agree	Strongly Agree	Strongly Agree	Strongly Agree	Agree	Neutral	Strongly Agree	Strongly Agree	Neutral	Agree	Strongly Agree	Disagree	Strongly Disagree		Strongly Agree	Strongly Agree	Strongly Agree	Strongly Agree	Agree	Agree	Neutral		A lot	A little	None of my information	None of my information	None of my information	None of my information	None of my information		Nurse		35-45 years		non-NHS	Community/primary care
3549978794	59068705	10/29/2014 13:40:13	10/29/2014 13:44:46						I haven't considered going	Not an option for me - 2 small children at home, I wouldn't be able to cover childcare	Disagree	Strongly Agree	Agree	Neutral	Neutral	Neutral	Disagree	Disagree	Agree	Agree	Neutral	Disagree	Strongly Disagree	Strongly Disagree		Disagree	Agree	Agree	Agree	Agree	Agree	Disagree		A lot	A little	None of my information	None of my information	None of my information	None of my information	None of my information		Doctor		5 years	London		Other medical specialty without general (internal) medicine
3549964711	59068705	10/29/2014 13:34:49	10/29/2014 13:39:40						I haven't considered going		Agree	Agree	Neutral	Disagree	Neutral	Strongly Agree	Neutral	Neutral	Disagree	Agree	Neutral	Neutral	Disagree	Neutral		Neutral	Neutral	Disagree	Neutral	Agree	Agree	Neutral		A moderate amount	A little	A moderate amount	None of my information	None of my information	None of my information	None of my information		Nurse		35-45 years	Northern Ireland and Isle of Man		Intensive care medicine & anaesthesia		4 to 7
3549946157	59068705	10/29/2014 13:27:28	10/29/2014 13:32:23						I haven't considered going		Strongly Agree	Disagree	Agree	Neutral	Neutral	Strongly Agree	Agree	Disagree	Disagree	Neutral	Agree	Disagree	Disagree	Strongly Disagree		Agree	Agree	Agree	Agree	Agree	Agree	Agree		A lot	A little	A little	None of my information	None of my information	None of my information	A little		Doctor		6-10 years	North of England		Other medical specialty without general (internal) medicine
3549930856	59068705	10/29/2014 13:21:24	10/29/2014 13:25:00						I haven't considered going		Neutral	Strongly Agree	Agree	Neutral	Neutral	Strongly Agree	Neutral	Agree	Agree	Neutral	Neutral	Neutral	Neutral	Agree		Neutral	Neutral	Neutral	Neutral	Neutral	Neutral	Neutral		A lot	A little	A little	None of my information	None of my information	None of my information	A little		Doctor		6-10 years	Scotland		Other medical specialty with general (internal) medicine
3549910261	59068705	10/29/2014 13:13:07	10/29/2014 13:25:34						I have considered going, and decided not to		Agree	Disagree	Agree	Neutral	Disagree	Disagree	Disagree	Disagree	Neutral	Agree	Strongly Disagree	Strongly Disagree	Strongly Disagree	Neutral	I have regular psychotherapy patients and feel unable to break the commitment - especially as the risk of becoming ill makes it somewhat different from preparing them for my being away for, say, even a couple of months. Also - I'm in my 60s and wonder whether I would be fit enough for what will undoubtedly be testing circumstances.	Disagree	Agree	Agree	Disagree	Agree	Agree	Agree	It feels disingenuous to answer this section knowing that it is very unlikely I would be able to be open about my reasons to my patients.	A little	A moderate amount	None of my information	None of my information	None of my information	None of my information	A little		Doctor		35-45 years	London	I took early retirement from the NHS	Other specialties (radiology, pathology, academia etc)	Child psychiatry
3549898304	59068705	10/29/2014 13:08:07	10/29/2014 13:13:22						I haven't considered going	Too heavily committed with teaching work in UK	Strongly Agree	Disagree	Neutral	Neutral	Neutral	Disagree	Strongly Agree	Disagree	Disagree	Agree	Neutral	Disagree	Disagree	Disagree		Agree	Agree	Agree	Agree	Strongly Agree	Strongly Agree	Agree		A lot	A little	A little	A little	None of my information	None of my information	A little		Doctor		25-35 years	South of England		Community/primary care
3549871244	59068705	10/29/2014 12:56:52	10/29/2014 13:01:45						I have considered going, but am undecided		Disagree	Neutral	Strongly Agree	Agree	Strongly Disagree	Neutral	Strongly Disagree	Disagree	Neutral	Agree	Agree	Strongly Disagree	Strongly Disagree	Neutral		Strongly Disagree	Strongly Agree	Neutral	Strongly Disagree	Agree	Agree	Neutral		A lot	A moderate amount	A moderate amount	None of my information	None of my information	None of my information	A little		Doctor		35-45 years	London		Other specialties (radiology, pathology, academia etc)
3549866899	59068705	10/29/2014 12:54:41	10/29/2014 13:00:48						I haven't considered going		Neutral	Strongly Agree	Agree	Neutral	Neutral	Agree	Disagree	Disagree	Disagree	Agree	Agree	Disagree	Strongly Disagree	Agree		Neutral	Agree	Strongly Agree	Agree	Strongly Agree	Strongly Agree	Agree		A lot	None of my information	A little	None of my information	None of my information	None of my information	A little		Doctor		11-15 years	South of England		Other medical specialty with general (internal) medicine
3549859654	59068705	10/29/2014 12:52:10	10/29/2014 13:00:44						I haven't considered going		Strongly Disagree	Strongly Agree	Neutral	Agree	Strongly Disagree	Agree	Strongly Disagree	Neutral	Disagree	Neutral	Strongly Disagree	Strongly Disagree	Strongly Disagree	Neutral	I have just retired from clinical practice as a geriatrician so feel I would need considerable re-training to be able to contribute. My wife also has health problems at present.	Strongly Disagree	Agree	Agree	Strongly Disagree	Strongly Agree	Agree	Disagree		A moderate amount	A lot	None of my information	None of my information	None of my information	None of my information	None of my information		Doctor		25-35 years		retired	Other medical specialty with general (internal) medicine
3549849321	59068705	10/29/2014 12:46:59	10/29/2014 12:52:13						I haven't considered going		Strongly Agree	Strongly Agree	Strongly Agree	Strongly Agree	Agree	Strongly Agree	Strongly Agree	Neutral	Strongly Agree	Strongly Agree	Strongly Agree	Disagree	Strongly Disagree	Strongly Disagree		Neutral	Agree	Strongly Agree	Strongly Agree	Strongly Agree	Strongly Agree	Strongly Agree		A lot	A lot	A lot	None of my information	None of my information	None of my information	None of my information		Doctor		5 years	Midlands and East of England		Emergency medicine
3549846954	59068705	10/29/2014 12:46:21	10/29/2014 12:50:06						I haven't considered going		Agree	Strongly Agree	Agree	Strongly Agree	Neutral	Neutral	Neutral	Agree	Disagree	Strongly Agree	Neutral	Disagree	Disagree	Strongly Agree	on maternity leave and breastfeeding	Neutral	Strongly Agree	Strongly Agree	Neutral	Agree	Agree	Agree		A lot	A little	A little	None of my information	None of my information	None of my information	None of my information		Doctor		11-15 years	North of England		Other medical specialty without general (internal) medicine	rheumatology
3549846330	59068705	10/29/2014 12:45:39	10/29/2014 12:49:28						I haven't considered going		Agree	Strongly Agree	Strongly Agree	Neutral	Strongly Agree	Agree	Agree	Agree	Disagree	Agree	Agree	Disagree	Neutral	Strongly Disagree		Agree	Neutral	Strongly Agree	Agree	Strongly Agree	Strongly Agree	Agree		A lot	A moderate amount	A little	A little	None of my information	A little	None of my information		Doctor		6-10 years	London		Community/primary care
3549798328	59068705	10/29/2014 12:22:37	10/29/2014 12:26:15								Agree	Agree	Agree	Neutral	Strongly Agree	Strongly Agree	Neutral	Neutral	Agree	Agree	Agree	Disagree	Strongly Disagree	Agree	The UK Med site does not provide info on who they are looking for or how long they want them for	Neutral	Strongly Agree	Strongly Agree	Strongly Agree	Neutral	Neutral	Agree		A moderate amount	A moderate amount	A little	None of my information	None of my information	None of my information	A moderate amount		Doctor		6-10 years	North of England		Other medical specialty with general (internal) medicine
3549793346	59068705	10/29/2014 12:19:56	10/29/2014 12:22:52						I haven't considered going	38 weeks pregnant and not sure I have the skills required to be of use	Neutral	Strongly Agree	Neutral	Strongly Agree	Neutral	Strongly Agree	Neutral	Agree	Neutral	Strongly Agree	Agree	Disagree	Strongly Disagree	Strongly Agree		Neutral	Strongly Agree	Strongly Agree	Agree	Agree	Agree	Strongly Agree		All of my information	A little	A little	None of my information	None of my information	None of my information	None of my information		Doctor		6-10 years	Scotland		Other medical specialty without general (internal) medicine	Palliative medicine
3549775871	59068705	10/29/2014 12:10:20	10/29/2014 12:17:52						I haven't considered going		Agree	Strongly Agree	Agree	Agree	Agree	Neutral	Disagree	Agree	Disagree	Strongly Agree	Agree	Strongly Agree	Disagree	Strongly Disagree	I am currently in a training programme for medical training. My options before going would be to to apply for an out of programme period which takes a very long time to process or leave my training programme and therefore not be able to progress further in my career here. Also apart from joining MSF I am not sure how a doctor would go about working in these areas.	Disagree	Strongly Agree	Agree	Neutral	Neutral	Strongly Agree	Agree	I think that there needs to be a greater guarantee of safety to the workers out there. Hospitals need to be better equipped with PPE and medications to ensure safety of the worker but also allow the worker to make a difference out there	A lot	A little	A little	None of my information	None of my information	None of my information	A little		Doctor		4 years	Midlands and East of England		Other medical specialty with general (internal) medicine	Renal
3549774003	59068705	10/29/2014 12:09:45	10/29/2014 12:17:07						I have considered going, but am undecided	I have made enquiries through Samaritans Purse but my manager is reluctant as I do not work as part of a team and therefore there is no-one to take over my work if I went.	Neutral	Disagree	Agree	Strongly Disagree	Strongly Agree	Neutral	Disagree	Strongly Disagree	Disagree	Strongly Disagree	Disagree	Strongly Disagree	Strongly Disagree	Strongly Disagree		Strongly Agree	Strongly Agree	Agree	Agree	Strongly Agree	Strongly Agree	Agree	Biggest set backs are partner and managers approval. If arrangement were made and vaccine/effective treatment could allay partners fears then I could go.	A lot	A little	A moderate amount	None of my information	None of my information	None of my information	A moderate amount		Nurse		6-10 years	Wales		Community/primary care		4 to 7
3549746655	59068705	10/29/2014 11:54:14	10/29/2014 11:58:37						I haven't considered going		Neutral	Agree	Neutral	Agree	Neutral	Agree	Agree	Agree	Disagree	Agree	Agree	Disagree	Disagree	Disagree		Neutral	Agree	Agree	Agree	Agree	Agree	Agree		A lot	A little	A moderate amount	None of my information	None of my information	A little	None of my information		Doctor		6-10 years	South of England		Other medical specialty with general (internal) medicine	Respiratory medicine
3549732447	59068705	10/29/2014 11:45:17	10/29/2014 11:52:23						I haven't considered going		Agree	Strongly Agree	Neutral	Agree	Neutral	Agree	Neutral	Disagree	Agree	Agree	Disagree	Disagree	Neutral	Neutral		Neutral	Agree	Agree	Strongly Agree	Strongly Agree	Strongly Agree	Agree		A lot	A moderate amount	A moderate amount	None of my information	None of my information	None of my information	A little		Nurse		25-35 years	Midlands and East of England		Intensive care medicine & anaesthesia		4 to 7
3549731701	59068705	10/29/2014 11:45:26	10/29/2014 12:12:59						I have considered going, and decided not to		Neutral	Neutral	Neutral	Disagree	Neutral	Agree	Neutral	Neutral	Disagree	Disagree	Agree	Disagree	Disagree	Disagree	The information we have recieved makes it look like nurses will not be useful and that they need doctors - i am an infection control nurse and have been told that my skill are not useful for the outbreak in africa and that i am too old.	Neutral	Disagree	Neutral	Agree	Neutral	Neutral	Disagree	I have spoken to several returning HCWs - the situation is clearly changing and the areas they have been to vary so it doesnt help.	A lot	A lot	A moderate amount	A lot	A moderate amount	A lot	A little		Nurse		25-35 years	London		Infection specialty		8 to 9
3549729619	59068705	10/29/2014 11:43:21	10/29/2014 11:48:17						I haven't considered going	I am married with a young family at home, aged 4yrs, 2yrs and 10months.	Disagree	Agree	Disagree	Disagree	Neutral	Agree	Neutral	Disagree	Disagree	Disagree	Agree	Disagree	Disagree	Disagree		Agree	Agree	Agree	Agree	Disagree	Disagree	Neutral		All of my information	None of my information	None of my information	None of my information	None of my information	None of my information	None of my information		Doctor		6-10 years	London		Other medical specialty with general (internal) medicine
3549726142	59068705	10/29/2014 11:41:56	10/29/2014 11:44:34						I haven't considered going		Agree	Strongly Agree	Strongly Agree	Agree		Neutral	Agree	Strongly Agree	Strongly Agree	Strongly Agree	Agree	Strongly Disagree	Disagree	Strongly Disagree		Agree	Strongly Agree	Strongly Agree	Strongly Agree	Strongly Agree	Strongly Agree	Strongly Agree		A lot	A little	A moderate amount	None of my information	None of my information	None of my information	A little		Doctor		15-25 years	North of England		Intensive care medicine & anaesthesia
3549722940	59068705	10/29/2014 11:39:58	10/29/2014 11:42:24						I haven't considered going		Agree	Agree	Agree	Agree	Neutral	Disagree	Disagree	Disagree	Neutral	Disagree	Disagree	Disagree	Disagree	Disagree		Disagree	Neutral	Neutral	Neutral	Agree	Agree	Disagree		A moderate amount	A moderate amount	A moderate amount	None of my information	None of my information	None of my information	A little		Doctor		6-10 years	Midlands and East of England		Acute medicine
3549715566	59068705	10/29/2014 11:35:14	10/29/2014 11:38:56						I haven't considered going		Neutral	Strongly Agree	Agree	Agree	Neutral	Neutral	Disagree	Disagree	Agree	Agree	Agree	Disagree	Disagree	Neutral		Neutral	Agree	Agree	Agree	Strongly Agree	Strongly Agree	Agree		A lot	A little	A moderate amount	None of my information	None of my information	A moderate amount	None of my information		Doctor		5 years	London		Other specialties (radiology, pathology, academia etc)	maternity leave, starting PhD soon
3549691844	59068705	10/29/2014 11:19:46	10/29/2014 11:28:47						I have considered going, and decided not to		Strongly Agree	Strongly Agree	Neutral	Strongly Disagree	Strongly Disagree	Neutral	Agree	Strongly Disagree	Strongly Disagree	Neutral	Neutral	Strongly Disagree	Agree	Strongly Disagree	Despite being well qualified (clinical/public health background) main reason for not going (aside from wanting to focus on my other global health commitments which I believe are just as important in the longer term) is that I have 3 young children - the risk of contracting Ebola is real hence going at this stage of life is not for e an option - would be much more likely to go if had no children /…	Neutral	Agree	Strongly Agree	Agree	Agree	Agree	Agree	Nature of my work (academic in global health) means that it's not possible to arrange short or medium term cover for my job. Not the same as filling on-calls or clinic cover.	A lot	A moderate amount	A moderate amount	A moderate amount	A little	A little	A moderate amount		Doctor		11-15 years	London		Other specialties (radiology, pathology, academia etc)	Public health (also with initial background, MRCPCH in paeds)
3549678598	59068705	10/29/2014 11:10:40	10/29/2014 11:16:34						I have considered going, and decided not to		Agree	Agree	Neutral	Agree	Disagree	Neutral	Neutral	Strongly Disagree	Strongly Disagree	Strongly Disagree	Neutral	Strongly Disagree	Disagree	Strongly Disagree		Agree	Agree	Strongly Agree	Strongly Agree	Disagree	Disagree	Strongly Agree		A little	A little	A lot	None of my information	None of my information	None of my information	A little		Doctor		1 year	North of England		Other medical specialty without general (internal) medicine
3549659127	59068705	10/29/2014 10:56:47	10/29/2014 11:05:31						I haven't considered going		Strongly Agree	Strongly Agree	Strongly Agree	Strongly Agree	Neutral	Strongly Agree	Strongly Agree	Neutral	Disagree	Neutral	Neutral	Agree	Neutral	Strongly Disagree	Risk bringing ebola back to the UK.	Strongly Disagree	Strongly Disagree	Agree	Strongly Disagree	Agree	Strongly Disagree	Strongly Disagree		A little	A lot	A little	A moderate amount	None of my information	A moderate amount	A lot	worked in infectious diseases unit in London previously and have a BSc in medical microbiology	Doctor		6-10 years	Midlands and East of England		Other medical specialty without general (internal) medicine	Dermatology
3549658843	59068705	10/29/2014 10:56:36	10/29/2014 10:59:44						I haven't considered going		Agree	Strongly Agree	Strongly Agree	Agree	Neutral	Strongly Agree	Neutral	Disagree	Disagree	Agree	Agree	Disagree	Disagree	Disagree		Neutral	Strongly Agree	Strongly Agree	Strongly Agree	Strongly Agree	Strongly Agree	Strongly Agree		A lot	A lot	A moderate amount	None of my information	None of my information	None of my information	A lot		Nurse		5 years	North of England		Other specialties (radiology, pathology, academia etc)		4 to 7
3549656455	59068705	10/29/2014 10:46:20	10/29/2014 10:57:59						I have considered going, and decided not to		Agree	Agree	Neutral	Disagree	Neutral	Agree	Agree	Disagree	Agree	Disagree	Agree		Disagree	Strongly Disagree		Agree	Agree	Agree	Agree	Strongly Agree	Strongly Agree	Disagree		A lot	A lot	None of my information	None of my information	None of my information	A moderate amount	A moderate amount		Doctor		5 years	London		Other medical specialty with general (internal) medicine	Nephrology
3549617583	59068705	10/29/2014 10:26:07	10/29/2014 10:29:59						I haven't considered going	I have young baby	Agree	Strongly Agree	Agree	Disagree	Neutral	Strongly Agree	Agree	Strongly Disagree	Disagree	Neutral	Agree	Strongly Disagree	Strongly Disagree	Agree		Agree	Agree	Agree	Agree	Strongly Agree	Strongly Agree	Neutral		A lot	None of my information	A moderate amount	None of my information	None of my information	None of my information	None of my information		Doctor		6-10 years	South of England		Other medical specialty with general (internal) medicine
3549611894	59068705	10/29/2014 10:20:16	10/29/2014 10:25:11								Agree	Disagree	Disagree	Strongly Agree	Neutral	Agree	Neutral	Neutral	Agree	Agree	Neutral	Strongly Disagree	Disagree	Strongly Disagree		Neutral	Agree	Agree	Strongly Agree	Agree	Agree	Agree		A moderate amount	A moderate amount	None of my information	None of my information	None of my information	None of my information	A moderate amount		Pharmacist		6-10 years	Midlands and East of England		Community/primary care
3549611650	59068705	10/29/2014 09:58:14	10/29/2014 10:26:51						I haven't considered going		Strongly Agree	Neutral	Agree	Strongly Agree	Neutral	Neutral	Strongly Agree	Neutral	Disagree	Disagree	Agree	Disagree	Neutral	Disagree		Agree	Agree	Agree	Agree	Agree	Agree	Neutral		A little	A little	A little	A little	None of my information	None of my information	A little		Doctor		4 years	South of England		Other medical specialty with general (internal) medicine
3549597161	59068705	10/29/2014 10:09:28	10/29/2014 10:16:10						I haven't considered going		Neutral	Strongly Agree	Agree	Neutral	Neutral	Strongly Agree	Neutral	Neutral	Disagree	Disagree	Disagree	Disagree	Disagree	Strongly Agree		Neutral	Agree	Agree	Agree	Agree	Agree	Agree		A lot	A moderate amount	A lot	A lot	None of my information	A little	None of my information		Doctor		6-10 years	London		Intensive care medicine & anaesthesia
3549587047	59068705	10/29/2014 10:01:26	10/29/2014 10:05:06						I have considered going, and decided not to		Disagree	Agree	Neutral	Neutral	Neutral	Strongly Agree	Agree	Neutral	Disagree	Agree	Agree	Disagree	Disagree	Strongly Disagree		Strongly Agree	Strongly Agree	Agree	Strongly Agree	Strongly Agree	Agree	Neutral		A lot	A moderate amount	A moderate amount	None of my information	None of my information	A little	A moderate amount		Doctor		6-10 years	London		Community/primary care
3549586776	59068705	10/29/2014 10:01:02	10/29/2014 10:07:11						I have made definite plans to go	I have applied to four NGOs working in the area with no response. I am a medical doctor with a PhD in virology and previous short term experience as a medical student working in sub-Saharan Africa but as I have not been employed by an NGO before I can not find even a volunteer role working in West Africa.																																Doctor	PhD in Biomedical science (HIV)	3 years	I don't live in the UK (please specify where below)	Australia	Infection specialty
3549582607	59068705	10/29/2014 09:57:43	10/29/2014 10:03:16						I haven't considered going		Strongly Agree	Strongly Agree	Agree	Disagree	Disagree	Agree	Strongly Agree	Disagree	Strongly Agree	Disagree	Disagree	Disagree	Disagree	Disagree		Strongly Agree	Agree	Neutral	Agree	Agree	Agree	Agree		A little	A moderate amount	A little	None of my information	None of my information	None of my information	A moderate amount		Doctor		15-25 years	Midlands and East of England		Other medical specialty with general (internal) medicine
3549578590	59068705	10/29/2014 09:53:47	10/29/2014 10:05:53						I have considered going, and decided not to		Strongly Agree		Strongly Agree	Strongly Agree	Strongly Agree	Strongly Agree	Strongly Agree	Strongly Disagree	Strongly Agree	Strongly Disagree	Strongly Disagree	Strongly Agree	Strongly Disagree	Strongly Disagree		Strongly Agree	Strongly Agree	Strongly Agree	Strongly Agree	Neutral	Strongly Disagree	Strongly Disagree		A lot	A lot	A lot	None of my information	None of my information	A little	A lot		Doctor		11-15 years	Midlands and East of England		Paediatric surgical specialty
3549575565	59068705	10/29/2014 09:51:12	10/29/2014 09:58:34						I have considered going, but am undecided		Disagree	Disagree	Strongly Agree	Agree	Agree	Neutral	Disagree	Disagree	Neutral	Neutral	Strongly Agree	Disagree	Strongly Disagree	Strongly Disagree	What equipment and training will be provided and who will I be working with?	Agree	Strongly Agree	Strongly Agree	Agree	Neutral	Neutral	Agree	Who pays for flights, accommodation etc?	A lot	A lot	A moderate amount	None of my information	None of my information	None of my information	None of my information	MSF website, scientific lit searches	Doctor		4 years	South of England		Intensive care medicine & anaesthesia
3549574253	59068705	10/29/2014 09:50:13	10/29/2014 09:54:44						I haven't considered going		Agree	Strongly Agree	Strongly Agree	Neutral	Agree	Strongly Agree	Agree	Neutral	Disagree	Neutral	Strongly Agree	Disagree	Strongly Disagree	Strongly Disagree		Agree	Agree	Agree	Agree	Strongly Agree	Strongly Agree	Neutral		A lot	A little	A little	None of my information	None of my information	None of my information	None of my information		Doctor		6-10 years	South of England		Other medical specialty with general (internal) medicine
3549569013	59068705	10/29/2014 09:45:29	10/29/2014 10:03:32						I haven't considered going		Strongly Agree	Strongly Agree	Strongly Agree	Strongly Agree	Neutral	Strongly Agree	Neutral	Neutral	Neutral	Neutral	Neutral		Strongly Disagree		I am a nursing mother	Neutral	Neutral	Neutral	Neutral	Neutral	Neutral	Neutral	I cannot go as I am a nursing mother	A lot	A lot	A lot	None of my information	None of my information	None of my information	A lot		Doctor		6-10 years	Wales		Other medical specialty with general (internal) medicine
3549562367	59068705	10/29/2014 09:40:10	10/29/2014 09:43:55						I haven't considered going	I have 3 kids and I am in the middle of my training whilst trying to get pregnant again - bit difficult to plan helpin out in fighting ebola into that picture	Strongly Agree	Strongly Agree	Agree	Strongly Agree	Neutral	Strongly Agree	Neutral	Neutral	Neutral	Agree	Agree	Strongly Agree	Strongly Disagree	Strongly Agree	Cost	Agree	Agree	Agree	Strongly Agree	Strongly Agree	Strongly Agree	Strongly Agree		A lot	A lot	A lot	A moderate amount	None of my information	None of my information	A little		Doctor		11-15 years	Midlands and East of England		Acute medicine
3549559604	59068705	10/28/2014 19:06:59	10/29/2014 09:46:01						I have considered going, but am undecided		Agree	Disagree	Neutral	Disagree	Neutral	Disagree	Neutral	Disagree	Disagree	Agree	Strongly Agree	Disagree	Strongly Disagree	Strongly Disagree		Agree	Strongly Agree	Strongly Agree	Strongly Agree	Agree	Agree	Strongly Agree		A little	A moderate amount	A moderate amount	A lot	None of my information	A little	A lot	DTMH diploma	Doctor		4 years	London		Acute medicine
3549557343	59068705	10/29/2014 09:34:33	10/29/2014 09:50:00						I have considered going, and decided not to		Neutral	Disagree	Neutral	Disagree	Strongly Disagree	Strongly Disagree	Strongly Disagree	Agree	Neutral	Agree	Disagree	Strongly Disagree	Disagree	Neutral	On medical register but do not have license to practice. Lots of practical difficulties arranging previous 6 mth work visit to Africa. Visas, insurance etc.	Strongly Disagree	Neutral	Agree	Strongly Disagree	Disagree	Agree	Disagree		A moderate amount	A moderate amount	A little	None of my information	None of my information	A little	None of my information				35-45 years		Retired	Intensive care medicine & anaesthesia
3549553687	59068705	10/29/2014 09:32:25	10/29/2014 09:37:58						I have considered going, but am undecided		Disagree	Agree	Strongly Agree	Agree	Disagree	Agree	Strongly Disagree	Strongly Disagree	Neutral	Disagree	Disagree	Strongly Disagree	Strongly Disagree	Strongly Disagree		Strongly Agree	Strongly Agree	Strongly Agree	Strongly Agree	Strongly Agree	Strongly Agree	Disagree	the greatest barrier for me as an SHO is how I would come out of programme for it. The structure of training does not allow for us to 'mobilise' ourselves for such an epidemic. What happens if we have to deal with it in our nearer shores? These needs to be addressed.	A lot	A little	A moderate amount	None of my information	None of my information	A little	A little		Doctor		5 years	Midlands and East of England		Other medical specialty with general (internal) medicine
3549551054	59068705	10/29/2014 09:29:21	10/29/2014 09:36:09						I haven't considered going		Agree	Disagree	Strongly Agree	Neutral	Agree	Disagree	Disagree	Disagree	Agree	Agree	Agree	Disagree	Disagree	Strongly Disagree		Strongly Agree	Strongly Agree	Strongly Agree	Strongly Agree	Strongly Agree	Strongly Agree	Strongly Agree		A lot	A little	A little	None of my information	None of my information	None of my information	None of my information		Doctor		6-10 years	South of England		Acute medicine
3549546268	59068705	10/29/2014 09:25:27	10/29/2014 09:34:03								Agree	Strongly Agree	Strongly Agree	Neutral	Neutral	Agree	Neutral	Strongly Agree	Agree	Disagree	Neutral	Strongly Disagree	Disagree	Strongly Disagree		Neutral	Strongly Agree	Agree	Strongly Agree	Strongly Agree	Strongly Agree	Strongly Agree		A lot	A little	A lot	A little	None of my information	None of my information	A little		Doctor		6-10 years	London		Emergency medicine
3549527531	59068705	10/29/2014 09:07:45	10/29/2014 09:10:43						I haven't considered going		Agree	Strongly Agree	Neutral	Strongly Agree	Neutral	Neutral	Neutral	Disagree	Disagree	Agree	Neutral	Strongly Disagree	Strongly Disagree	Strongly Disagree		Disagree	Disagree	Disagree	Agree	Disagree	Disagree	Disagree		A lot	A moderate amount	A little	None of my information	None of my information	None of my information	None of my information		Doctor		25-35 years	North of England		Other medical specialty without general (internal) medicine	Rheumatology
3549527332	59068705	10/29/2014 09:07:22	10/29/2014 09:12:46						I haven't considered going	If younger and so without family commitments I would have seriously considered going.	Neutral	Strongly Agree	Agree	Disagree	Neutral	Strongly Agree	Neutral	Neutral	Neutral	Disagree	Neutral	Strongly Disagree	Disagree	Disagree		Agree	Agree	Agree	Agree	Strongly Agree	Strongly Agree	Agree		A moderate amount	A little	None of my information	A little	None of my information	None of my information	None of my information		Doctor		15-25 years	North of England		Intensive care medicine & anaesthesia
3549520939	59068705	10/29/2014 08:59:46	10/29/2014 09:18:55						I have considered going, but am undecided		Agree	Agree	Agree	Disagree	Neutral	Neutral	Disagree	Disagree	Neutral	Disagree	Disagree	Disagree	Strongly Disagree	Disagree		Agree	Agree	Agree	Strongly Agree	Agree	Agree	Disagree		A lot	A little	A moderate amount	None of my information	None of my information	None of my information	A little		Nurse		15-25 years	South of England		Other specialties (radiology, pathology, academia etc)	mental health	4 to 7
3549518832	59068705	10/29/2014 08:58:38	10/29/2014 09:03:55						I haven't considered going		Neutral	Agree	Agree	Agree	Agree	Agree	Disagree	Agree	Agree	Agree	Agree	Disagree	Disagree	Agree		Neutral	Agree	Agree	Agree	Agree	Agree	Agree		A little	A lot	A moderate amount	None of my information	None of my information	None of my information	A moderate amount		Nurse		Less than one year			Obstetrics and Gynaecology		4 to 7
3549518712	59068705	10/29/2014 08:58:37	10/29/2014 09:03:22						I haven't considered going		Agree	Agree	Agree	Agree	Neutral	Agree	Agree	Agree	Neutral	Agree	Agree	Neutral	Neutral	Disagree		Agree	Neutral	Neutral	Agree	Strongly Agree	Strongly Agree	Neutral		A little	A little	A little	None of my information	None of my information	None of my information	None of my information		Doctor		6-10 years	Midlands and East of England		Other specialties (radiology, pathology, academia etc)	Paediatric Cardiology
3549512766	59068705	10/29/2014 08:52:54	10/29/2014 08:57:52						I have considered going, and decided not to		Agree	Agree	Agree	Agree	Neutral	Disagree	Disagree	Disagree	Disagree	Disagree	Neutral	Disagree	Disagree	Strongly Disagree		Disagree	Agree	Agree	Agree	Strongly Agree	Strongly Agree	Agree		A lot	A lot	A little	A little	None of my information	None of my information	A lot		Doctor		15-25 years	I don't live in the UK (please specify where below)	italy	Other specialties (radiology, pathology, academia etc)	epidemiology
3549509806	59068705	10/29/2014 08:49:04	10/29/2014 08:56:34						I haven't considered going		Agree	Agree	Agree	Agree	Agree	Neutral	Neutral	Agree	Agree	Agree	Strongly Agree	Neutral	Neutral	Agree		Strongly Disagree	Neutral	Agree	Agree	Agree	Strongly Agree	Neutral		A lot	A little	A little	None of my information	None of my information	A little	None of my information		Doctor		5 years	London		Other specialties (radiology, pathology, academia etc)	neurology
3549506939	59068705	10/29/2014 08:46:44	10/29/2014 08:50:43						I haven't considered going		Strongly Agree	Strongly Agree		Neutral			Neutral	Disagree	Agree	Strongly Agree	Neutral	Strongly Disagree	Disagree	Strongly Disagree		Agree	Agree	Strongly Agree	Strongly Agree	Agree	Disagree	Neutral		A lot	A little	A little	None of my information	None of my information	None of my information	A little		Doctor		15-25 years	Scotland		Other medical specialty with general (internal) medicine	gastroenterology
3549490623	59068705	10/29/2014 08:29:09	10/29/2014 08:35:16						I haven't considered going		Agree	Strongly Agree	Strongly Agree	Agree	Neutral	Strongly Agree	Agree	Disagree	Agree	Disagree	Neutral	Disagree	Disagree	Disagree		Agree	Agree	Agree	Agree	Agree	Agree	Neutral		A lot	A moderate amount	A moderate amount	None of my information	None of my information	None of my information	A moderate amount		Doctor		11-15 years	South of England		Other medical specialty without general (internal) medicine
3549489841	59068705	10/29/2014 08:28:33	10/29/2014 08:31:58						I haven't considered going		Agree	Strongly Agree	Strongly Agree	Agree	Neutral	Neutral	Strongly Disagree	Strongly Disagree	Neutral	Neutral	Neutral	Neutral	Neutral	Strongly Disagree		Disagree	Strongly Agree	Agree	Neutral	Agree	Agree	Disagree		A lot	A little	A moderate amount	None of my information	None of my information	None of my information	None of my information		Doctor		6-10 years	South of England		Other medical specialty with general (internal) medicine
3549485498	59068705	10/29/2014 08:23:31	10/29/2014 08:29:10						I haven't considered going		Agree	Disagree	Neutral	Disagree	Agree	Agree	Agree	Disagree	Neutral		Agree	Strongly Disagree	Neutral	Strongly Disagree		Neutral	Strongly Agree	Agree	Agree	Neutral	Disagree	Neutral		A lot	A moderate amount	A moderate amount	None of my information	None of my information	None of my information	A little		Doctor		6-10 years	Wales		Other medical specialty with general (internal) medicine
3549479940	59068705	10/29/2014 08:17:20	10/29/2014 08:36:24						I haven't considered going		Agree	Agree	Neutral	Strongly Agree	Strongly Agree	Agree	Agree	Neutral	Neutral	Strongly Agree	Strongly Agree	Agree	Strongly Disagree	Strongly Disagree		Agree	Agree	Agree	Strongly Agree	Agree		Strongly Agree	Knowing if I would be a useful asset at my current level of training/ specialty. Knowing that travel and accommodation was organised and funded	A lot	A little	A lot	None of my information	None of my information	None of my information	A little		Doctor		6-10 years	North of England		Other medical specialty with general (internal) medicine
3549474024	59068705	10/29/2014 08:10:57	10/29/2014 08:15:32						I have considered going, but am undecided	I would be keen to go but I don't know how I would get involved	Neutral	Disagree	Disagree	Agree	Neutral	Neutral	Agree	Neutral	Neutral	Agree	Agree	Disagree	Disagree	Strongly Disagree	I am currently in a training programme and don't know if I would be able to go / how to get involved	Strongly Agree	Agree	Agree	Strongly Disagree	Neutral	Neutral	Agree		A moderate amount	A lot	A lot	A moderate amount	None of my information	A little	A little		Doctor		4 years	North of England		Other medical specialty with general (internal) medicine
3549469403	59068705	10/29/2014 08:04:44	10/29/2014 08:11:50						I haven't considered going		Neutral	Strongly Agree	Agree	Neutral	Neutral	Neutral	Agree	Neutral	Neutral	Disagree	Neutral	Disagree	Disagree	Neutral		Agree	Strongly Agree	Agree	Strongly Agree	Agree	Agree	Strongly Agree		A little	None of my information	None of my information	None of my information	None of my information	None of my information	None of my information	Media	Doctor		6-10 years	South of England		Other medical specialty with general (internal) medicine
3549468099	59068705	10/29/2014 08:03:52	10/29/2014 08:12:42						I have been and worked in the current epidemic	I was in SL feb-july 2014. I am in the process of making further plans to go, but fear my trust and training programme (CMT) may be barriers	Disagree	Strongly Disagree	Disagree	Strongly Disagree	Agree	Strongly Disagree	Disagree	Disagree	Neutral	Strongly Disagree	Disagree	Strongly Disagree	Strongly Disagree	Strongly Disagree	3 weeks off clinical work is a big barrier - I had confirmed to use 3 weeks of my own holiday and go back out. Then my trust did a U-turn on this decision and told me I wouldnt be allowed to work upon my return. This meant an extra 3 weeks off work which will negatively impact my training.	Agree	Agree	Agree	Agree	Agree	Agree	Disagree	These things would obviously all be positive, but I am not looking for definate confirmation of any of them before I go.	A little	A moderate amount	A moderate amount	A lot	A lot	A little	A lot		Doctor		3 years	London		Infection specialty
3549468072	59068705	10/29/2014 08:03:24	10/29/2014 08:08:10						I have considered going, but am undecided		Neutral	Agree	Strongly Agree	Neutral	Neutral	Agree	Neutral	Neutral	Agree	Disagree	Agree	Disagree	Disagree	Strongly Disagree		Disagree	Agree	Agree	Neutral	Neutral	Agree	Agree		A moderate amount	A little	A moderate amount	A little	None of my information	None of my information	A little		Doctor		6-10 years	North of England		Emergency medicine
3549460980	59068705	10/29/2014 07:54:51	10/29/2014 14:18:06						I haven't considered going		Agree	Agree	Agree	Neutral	Neutral	Neutral	Disagree	Agree	Agree	Neutral	Neutral	Disagree	Neutral	Neutral		Agree	Agree	Agree	Agree	Strongly Agree	Strongly Agree	Strongly Agree		A lot	A lot	A moderate amount	A moderate amount	A moderate amount	A moderate amount	A lot		Doctor		11-15 years		Botswana	Infection specialty
3549460370	59068705	10/29/2014 07:54:50	10/29/2014 07:57:12						I haven't considered going		Agree	Agree	Agree	Agree	Disagree	Strongly Agree	Agree	Neutral	Disagree	Agree	Neutral	Disagree	Strongly Disagree	Strongly Disagree		Agree	Strongly Agree	Strongly Agree	Strongly Agree	Strongly Agree	Strongly Agree	Strongly Agree		A moderate amount	A moderate amount	A moderate amount	A lot	None of my information	None of my information	A little		Doctor		5 years	Midlands and East of England		Other medical specialty with general (internal) medicine
3549453687	59068705	10/29/2014 07:46:39	10/29/2014 07:49:51						I haven't considered going		Strongly Agree	Strongly Agree	Agree	Strongly Agree	Neutral	Strongly Agree	Agree	Agree	Disagree	Strongly Agree	Strongly Agree	Strongly Agree	Strongly Disagree	Strongly Disagree		Strongly Agree	Strongly Agree	Strongly Agree	Strongly Agree	Strongly Agree	Strongly Agree	Disagree			A little	A little	A little	None of my information	None of my information	None of my information		Doctor		6-10 years	South of England		Other medical specialty with general (internal) medicine
3549453413	59068705	10/29/2014 07:46:19	10/29/2014 07:55:21						I have considered going, and decided not to		Neutral	Neutral	Strongly Agree	Neutral	Neutral	Neutral	Neutral	Neutral	Strongly Agree	Neutral	Neutral	Disagree	Strongly Disagree	Disagree		Neutral	Strongly Agree	Neutral	Agree	Neutral	Neutral	Neutral		A lot	A little	A moderate amount	None of my information	None of my information	None of my information	A moderate amount		Doctor		4 years	North of England		Other medical specialty without general (internal) medicine
3549448855	59068705	10/29/2014 07:39:33	10/29/2014 07:46:00						I haven't considered going		Strongly Agree	Strongly Agree	Neutral	Agree	Strongly Disagree	Agree	Agree	Agree	Strongly Agree	Disagree	Strongly Disagree	Strongly Disagree	Strongly Disagree	Strongly Disagree		Neutral	Neutral	Neutral	Neutral	Neutral	Neutral	Neutral		A lot	A little	A lot	A lot	None of my information	A little	A moderate amount		Doctor		6-10 years	North of England		Other medical specialty with general (internal) medicine
3549438302	59068705	10/29/2014 07:27:40	10/29/2014 07:31:52						I have made definite plans to go	Hoping to go in Feb-March til the summer	Strongly Disagree	Strongly Disagree	Disagree	Strongly Disagree	Disagree	Neutral	Disagree	Disagree	Strongly Disagree	Strongly Disagree	Strongly Disagree	Strongly Disagree	Strongly Disagree	Strongly Disagree		Strongly Agree	Neutral	Neutral	Agree	Strongly Agree	Strongly Agree	Neutral		None of my information	A moderate amount	A little	A moderate amount	A lot	A lot	A little		Doctor		6-10 years	London		Infection specialty
3549431667	59068705	10/29/2014 07:19:37	10/29/2014 07:27:59								Strongly Agree	Disagree	Disagree	Disagree	Strongly Disagree	Disagree	Strongly Disagree	Strongly Disagree	Strongly Disagree	Disagree	Agree	Strongly Disagree	Strongly Disagree	Neutral		Disagree	Disagree	Agree	Neutral	Disagree	Disagree	Disagree		A little	A lot	A little	A lot	None of my information	None of my information	A lot		Doctor		15-25 years	South of England		Community/primary care
3549414260	59068705	10/29/2014 06:57:22	10/29/2014 07:06:00						I haven't considered going		Neutral	Strongly Agree	Strongly Agree	Strongly Agree	Neutral	Strongly Agree	Neutral	Neutral	Disagree	Neutral	Neutral	Disagree	Disagree	Neutral		Disagree	Strongly Agree	Neutral	Strongly Agree	Strongly Agree	Strongly Agree	Neutral	We have had no training in PPE and have been advised that we should use theatre hat, fit tested PPE mask, gown and double gloves. No covers for shoes being provided. No specific training.	A lot	A lot	A lot	None of my information	None of my information	None of my information	A lot		Doctor		25-35 years	North of England		Intensive care medicine & anaesthesia
3549408102	59068705	10/29/2014 06:48:29	10/29/2014 06:57:44						I haven't considered going		Agree	Neutral	Strongly Agree	Agree	Neutral	Agree	Neutral	Disagree	Agree	Agree	Strongly Agree	Strongly Disagree	Strongly Disagree	Strongly Disagree		Agree	Agree	Agree	Agree	Strongly Agree	Strongly Agree	Agree		A lot	A little	None of my information	None of my information	None of my information	None of my information	None of my information		Doctor		3 years	London		Other medical specialty without general (internal) medicine
3549400766	59068705	10/29/2014 06:39:05	10/29/2014 06:47:18						I haven't considered going		Agree	Strongly Agree	Neutral	Strongly Agree	Agree	Strongly Agree	Agree	Neutral	Disagree	Neutral	Disagree	Neutral	Disagree	Disagree		Disagree	Neutral	Agree	Disagree	Agree	Agree	Neutral		A moderate amount	A little	A moderate amount	None of my information	None of my information	A little	A little		Doctor		11-15 years	North of England		Other medical specialty with general (internal) medicine
3549395520	59068705	10/29/2014 06:32:17	10/29/2014 06:38:51						I have considered going, and decided not to		Agree	Strongly Agree	Strongly Agree	Strongly Agree	Neutral	Agree	Disagree	Agree	Neutral	Agree	Agree	Neutral	Disagree	Strongly Disagree		Disagree	Neutral	Agree	Agree	Agree	Agree	Neutral	Even with all of the information provided I still do not think I would go, first and foremost due to having a family	A lot	A moderate amount	A little	None of my information	None of my information	None of my information	A little		Doctor		5 years	North of England		Other medical specialty with general (internal) medicine	Respiratory
3549382778	59068705	10/29/2014 06:14:52	10/29/2014 06:21:34						I haven't considered going		Strongly Agree	Agree	Neutral	Strongly Agree	Neutral	Disagree	Agree	Agree	Agree	Agree	Disagree	Disagree	Neutral	Strongly Disagree		Agree	Agree	Agree	Strongly Agree	Strongly Agree	Agree	Disagree		A little	A moderate amount	A moderate amount	A lot	None of my information	A moderate amount	A moderate amount		Doctor		6-10 years	Northern Ireland and Isle of Man	D	Intensive care medicine & anaesthesia
3549325457	59068705	10/29/2014 04:59:01	10/29/2014 05:03:37						I have considered going, and decided not to		Neutral	Strongly Agree	Strongly Agree	Neutral	Agree	Strongly Agree	Strongly Disagree	Agree	Agree	Disagree	Strongly Agree	Disagree	Strongly Disagree	Strongly Agree	Pregnancy and young child	Neutral	Strongly Agree	Strongly Agree	Agree	Strongly Agree	Strongly Agree	Agree			None of my information	None of my information	None of my information	None of my information	None of my information	None of my information		Doctor		6-10 years	North of England		Other medical specialty with general (internal) medicine	renal
3549314787	59068705	10/29/2014 04:44:44	10/29/2014 04:53:18						I have considered going, and decided not to		Neutral	Strongly Disagree	Agree	Strongly Agree	Strongly Disagree	Neutral	Agree	Strongly Disagree	Disagree	Agree	Neutral	Disagree	Disagree	Disagree		Agree	Agree	Neutral	Agree	Strongly Agree	Agree	Agree		A moderate amount	A lot	A little	None of my information	None of my information	None of my information	A moderate amount		Doctor		35-45 years		Australia	Obstetrics and Gynaecology
3549284676	59068705	10/29/2014 04:10:38	10/29/2014 04:17:25						I haven't considered going		Agree	Strongly Agree	Agree	Agree	Agree	Agree	Agree	Agree	Strongly Agree	Agree	Agree	Neutral	Disagree	Strongly Disagree		Agree	Agree	Agree	Agree	Strongly Agree	Strongly Agree	Strongly Agree		A moderate amount	None of my information	A lot	A little	None of my information	None of my information	None of my information		Doctor		4 years	South of England		Other medical specialty with general (internal) medicine
3549282537	59068705	10/29/2014 04:08:17	10/29/2014 04:14:01						I have considered going, and decided not to		Disagree	Agree	Strongly Agree	Disagree	Neutral	Agree	Disagree	Agree	Agree	Agree	Agree	Disagree	Disagree	Strongly Disagree		Agree	Strongly Agree	Strongly Agree	Strongly Agree	Strongly Agree	Strongly Agree	Strongly Agree		A lot	A little	A little	None of my information	None of my information	None of my information	A little		Doctor		11-15 years	I don't live in the UK (please specify where below)	south africa	Emergency medicine
3549260166	59068705	10/29/2014 03:44:47	10/29/2014 03:53:16						I have considered going, but am undecided		Disagree	Agree	Agree	Disagree	Strongly Disagree	Neutral	Strongly Disagree	Agree	Disagree	Disagree	Agree	Disagree	Strongly Disagree	Agree		Disagree	Agree	Agree	Disagree	Strongly Agree	Strongly Agree	Strongly Agree		A moderate amount	A little	A little	None of my information	None of my information	None of my information	A moderate amount		Doctor		6-10 years		coming back to UK in dec currently working in NZ		palliative care with GP
3549207426	59068705	10/28/2014 22:12:36	10/29/2014 03:00:50						I haven't considered going		Agree	Agree	Agree	Agree	Neutral	Neutral	Agree	Neutral	Disagree	Agree	Agree	Disagree	Disagree	Disagree		Agree	Agree	Agree	Agree	Agree	Agree	Agree		A lot	A lot	None of my information	None of my information	None of my information	None of my information	None of my information		Doctor		11-15 years	Midlands and East of England		Other medical specialty without general (internal) medicine	Neurology
3549202267	59068705	10/29/2014 02:52:31	10/29/2014 02:58:31						I haven't considered going		Agree	Agree	Agree	Neutral	Agree	Neutral	Agree	Neutral	Disagree	Neutral	Agree	Neutral	Disagree	Neutral		Agree	Agree	Agree	Agree	Agree	Agree	Agree		A lot	A little	None of my information	None of my information	None of my information	None of my information	A little		Doctor		6-10 years	Midlands and East of England		Other medical specialty with general (internal) medicine
3549155380	59068705	10/29/2014 02:15:08	10/29/2014 02:23:17						I have considered going, but am undecided		Agree	Agree	Neutral	Strongly Agree	Neutral	Strongly Agree	Agree	Disagree	Neutral	Agree	Agree	Disagree	Strongly Disagree	Disagree		Agree	Agree	Agree	Agree	Agree	Agree	Neutral		A little	A little	A moderate amount	None of my information	None of my information	None of my information	A moderate amount		Doctor		6-10 years	Wales		Other medical specialty without general (internal) medicine
3549119889	59068705	10/29/2014 01:49:20	10/29/2014 01:51:43						I haven't considered going		Strongly Agree	Agree	Agree	Agree	Neutral	Neutral	Neutral	Agree	Agree	Agree	Agree	Disagree	Disagree	Strongly Agree		Neutral	Strongly Disagree	Strongly Disagree	Strongly Disagree	Strongly Agree	Strongly Disagree	Strongly Disagree		A little	A moderate amount	A moderate amount	A moderate amount	None of my information	None of my information	A moderate amount		Doctor		4 years	Midlands and East of England		Intensive care medicine & anaesthesia
3549091946	59068705	10/29/2014 01:30:11	10/29/2014 01:35:28						I have considered going, but am undecided								Agree									Agree								All of my information								Nurse		6-10 years	London		Intensive care medicine & anaesthesia		4 to 7
3548965121	59068705	10/29/2014 00:09:29	10/29/2014 00:12:52						I haven't considered going		Agree	Agree	Agree	Agree	Agree	Neutral	Agree	Agree	Disagree	Agree	Agree	Neutral	Disagree	Disagree		Neutral	Agree	Strongly Agree	Neutral	Strongly Agree	Strongly Agree	Strongly Agree		A lot	A little	None of my information	None of my information	None of my information	A little	None of my information		Doctor		4 years	North of England		Emergency medicine
3548902215	59068705	10/28/2014 23:32:24	10/28/2014 23:36:42						I haven't considered going		Disagree	Strongly Agree	Agree	Strongly Agree	Disagree	Strongly Agree	Disagree	Agree	Agree	Agree	Strongly Agree	Agree	Disagree	Disagree		Agree	Agree	Agree	Agree	Strongly Agree	Strongly Agree	Agree		A lot	A moderate amount	A moderate amount	None of my information	None of my information	None of my information	A moderate amount		Doctor		11-15 years	Midlands and East of England		Other medical specialty without general (internal) medicine
3548893934	59068705	10/28/2014 23:27:03	10/28/2014 23:32:20						I haven't considered going		Agree	Agree	Agree	Agree	Agree	Agree	Agree	Strongly Agree	Disagree	Agree	Neutral	Disagree	Disagree	Disagree		Agree	Agree	Agree	Agree	Strongly Agree	Strongly Agree	Neutral		A lot	A little	A little	None of my information	None of my information	None of my information	None of my information		Doctor		5 years	South of England		Other medical specialty with general (internal) medicine
3548889421	59068705	10/28/2014 23:25:09	10/28/2014 23:29:59						I have considered going, and decided not to		Neutral	Strongly Agree	Disagree	Strongly Agree	Strongly Agree	Neutral	Neutral	Agree	Agree	Strongly Agree	Strongly Agree	Strongly Disagree	Strongly Disagree	Strongly Disagree		Agree	Strongly Agree	Strongly Agree	Strongly Agree	Agree	Agree	Strongly Agree		All of my information	None of my information	None of my information	None of my information	A little	None of my information	None of my information		Doctor		4 years	London		Other medical specialty with general (internal) medicine
3548861571	59068705	10/28/2014 23:09:26	10/28/2014 23:12:32						I have considered going, but am undecided		Strongly Agree	Disagree	Agree	Strongly Disagree	Strongly Agree	Agree	Disagree	Disagree	Strongly Disagree	Disagree	Agree	Disagree	Strongly Disagree	Strongly Disagree	NHS trust not helpful, risk of losing place in training programme. Would be interested in going.	Agree	Agree	Agree	Agree	Agree	Agree	Agree		A moderate amount	A little	A moderate amount	A moderate amount	None of my information	None of my information	A little		Doctor		4 years	London		Other medical specialty with general (internal) medicine
3548859977	59068705	10/28/2014 23:08:28	10/28/2014 23:12:12						I haven't considered going		Agree	Disagree	Neutral	Agree	Agree	Neutral	Neutral	Disagree	Strongly Disagree	Agree	Strongly Agree	Neutral	Agree	Disagree		Agree	Strongly Agree	Strongly Agree	Neutral	Neutral	Agree	Agree		A moderate amount	A little	A lot	A moderate amount	None of my information	None of my information	None of my information		Doctor		4 years	Midlands and East of England		Other specialties (radiology, pathology, academia etc)
3548848228	59068705	10/28/2014 23:00:35	10/28/2014 23:05:09						I have considered going, but am undecided		Disagree	Neutral	Neutral	Disagree	Agree	Strongly Agree	Disagree	Strongly Disagree	Disagree	Disagree	Agree	Strongly Disagree	Strongly Disagree	Strongly Disagree		Agree	Agree	Agree	Agree	Strongly Agree	Strongly Agree	Strongly Agree		A little	A lot	A little	None of my information	None of my information	None of my information	None of my information		Doctor		4 years	London		Intensive care medicine & anaesthesia
3548836674	59068705	10/28/2014 22:55:28	10/28/2014 23:01:38						I haven't considered going		Agree	Strongly Agree	Neutral	Agree	Strongly Disagree	Strongly Agree	Agree	Strongly Disagree	Strongly Disagree	Agree	Agree	Neutral	Neutral	Disagree		Agree	Strongly Agree	Strongly Agree	Strongly Agree	Strongly Agree	Strongly Agree	Strongly Agree		A little	None of my information	A little		None of my information	None of my information	None of my information		Doctor		6-10 years	Wales		Other medical specialty with general (internal) medicine
3548833863	59068705	10/28/2014 22:50:46	10/28/2014 23:00:08						I haven't considered going		Neutral	Neutral	Strongly Agree	Strongly Agree	Neutral	Strongly Agree	Neutral	Strongly Agree	Strongly Agree	Strongly Agree	Neutral	Neutral	Neutral	Neutral		Neutral	Neutral	Neutral	Neutral	Neutral	Neutral	Neutral		All of my information	All of my information	All of my information	A moderate amount	None of my information	A little	All of my information		Doctor		4 years	Wales		Acute medicine
3548833741	59068705	10/28/2014 22:53:33	10/28/2014 22:58:14						I haven't considered going		Agree	Strongly Agree	Strongly Agree	Agree	Strongly Agree	Strongly Agree	Agree	Neutral	Neutral	Agree	Strongly Agree	Neutral	Disagree	Strongly Agree		Agree	Agree	Strongly Agree	Strongly Agree	Strongly Agree	Strongly Agree	Disagree		A lot	A lot	A moderate amount	None of my information	None of my information	None of my information	A moderate amount		Doctor		4 years	North of England		Other medical specialty with general (internal) medicine
3548824257	59068705	10/28/2014 22:33:56	10/28/2014 22:53:05						I have considered going, and decided not to		Strongly Agree	Neutral	Neutral	Disagree	Neutral	Agree	Strongly Disagree	Disagree	Disagree	Disagree	Neutral	Strongly Disagree	Strongly Disagree	Strongly Disagree		Disagree	Strongly Agree	Agree	Agree	Agree	Strongly Agree	Neutral		A lot	A little	A moderate amount	None of my information	None of my information	None of my information	A little		Doctor		5 years	London		Other medical specialty without general (internal) medicine
3548822095	59068705	10/28/2014 22:46:59	10/28/2014 22:59:33						I have considered going, and decided not to	I am in the final stages of completing specialist training post. So I am not free to take up volunteer posts until. Besides rota cover would be a problem if I left.	Strongly Agree	Strongly Disagree	Disagree	Disagree	Agree	Disagree	Agree	Strongly Disagree	Strongly Disagree	Strongly Disagree	Neutral	Disagree	Strongly Disagree	Strongly Disagree	I am stuck in a training post with a tight rota.	Strongly Agree	Strongly Agree	Strongly Agree	Strongly Agree	Strongly Agree	Strongly Agree	Agree		A lot	A little	A little	A little	None of my information	A little	A lot		Doctor		6-10 years	South of England	South west	Paediatric medical specialty	Paediatric haematology
3548815039	59068705	10/28/2014 22:42:48	10/28/2014 22:47:45						I haven't considered going		Agree	Agree	Neutral	Neutral	Agree	Agree	Neutral	Neutral	Neutral	Agree	Agree	Agree	Strongly Disagree	Disagree		Agree	Agree	Agree	Agree	Neutral	Neutral	Agree		A moderate amount	A little	A moderate amount	None of my information	None of my information	None of my information	None of my information		Doctor		5 years	Midlands and East of England		Other medical specialty with general (internal) medicine
3548812605	59068705	10/28/2014 22:41:58	10/28/2014 22:49:19						I haven't considered going	In a contracted training post - unable to leave mid post without affecting training	Neutral	Neutral	Disagree	Neutral	Agree	Disagree	Disagree	Disagree	Disagree	Agree	Strongly Agree	Agree	Disagree	Strongly Disagree		Agree	Agree	Agree	Agree	Disagree	Disagree	Disagree	Arrangements for continuation of training on returning thus minimising impact on SpR training.	A moderate amount	A lot	A little	None of my information	None of my information	None of my information	A lot		Doctor		11-15 years	London		Other medical specialty with general (internal) medicine
3548812596	59068705	10/28/2014 22:42:10	10/28/2014 22:44:55						I haven't considered going		Agree	Agree	Agree	Agree	Neutral	Neutral	Disagree	Agree	Disagree	Agree	Neutral	Disagree	Disagree	Disagree		Disagree	Disagree	Disagree	Disagree	Disagree	Disagree	Disagree		A moderate amount	None of my information	A lot	None of my information	None of my information	None of my information	None of my information		Doctor		6-10 years	Midlands and East of England		Other medical specialty without general (internal) medicine
3548812014	59068705	10/28/2014 22:41:43	10/28/2014 22:47:38						I have considered going, but am undecided	Don't know how or to whom I can talk to to make this happen	Disagree	Neutral	Neutral	Agree	Disagree	Strongly Agree	Agree	Neutral	Agree	Strongly Agree	Strongly Agree	Strongly Agree	Strongly Disagree	Strongly Disagree		Neutral	Strongly Agree	Strongly Agree	Strongly Agree	Neutral	Agree	Agree		A moderate amount	A little	A lot	None of my information	None of my information	None of my information	A moderate amount		Doctor		4 years	Midlands and East of England		Other medical specialty with general (internal) medicine
3548811709	59068705	10/28/2014 22:41:33	10/28/2014 22:45:56						I have considered going, and decided not to		Strongly Disagree	Strongly Disagree	Agree		Neutral	Neutral	Disagree	Strongly Agree	Strongly Disagree	Strongly Agree	Disagree	Disagree	Strongly Disagree	Strongly Disagree	I don't have acute medical skills	Neutral	Neutral	Strongly Agree	Strongly Agree	Strongly Agree	Strongly Agree	Strongly Agree	If I was told that my skills were useful even though I have no tropical disease or acute medical skills	A lot	A little	None of my information	None of my information	None of my information	None of my information	None of my information		Doctor		11-15 years	London			Palliative care
3548795114	59068705	10/28/2014 22:32:48	10/28/2014 22:37:31						I have considered going, but am undecided	Not sure if the Deanery will let me.	Strongly Disagree	Strongly Disagree	Neutral	Neutral	Neutral	Strongly Disagree	Strongly Disagree	Strongly Disagree	Strongly Disagree	Strongly Disagree	Strongly Disagree	Strongly Disagree	Strongly Disagree	Strongly Disagree	MSF ask for experience in ID which I do not have.	Disagree	Strongly Agree	Strongly Agree	Strongly Agree	Disagree	Disagree	Agree	Support from the Deanery	A lot	A moderate amount	None of my information	None of my information	None of my information	None of my information	A little		Doctor		4 years	London		Other medical specialty without general (internal) medicine
3548794521	59068705	10/28/2014 22:32:28	10/28/2014 22:35:56						I haven't considered going		Agree	Neutral	Neutral	Agree	Agree	Agree	Disagree	Disagree	Disagree	Neutral	Agree	Strongly Disagree	Strongly Disagree	Strongly Disagree		Neutral	Strongly Agree	Strongly Agree	Strongly Agree	Agree	Agree	Agree		A lot	A moderate amount	A little	None of my information	None of my information	None of my information	None of my information		Doctor		3 years	North of England		Other medical specialty with general (internal) medicine
3548783694	59068705	10/28/2014 22:26:32	10/28/2014 22:31:39						I haven't considered going		Agree	Agree	Strongly Agree	Agree	Neutral	Strongly Agree	Neutral	Strongly Agree	Disagree	Agree	Neutral	Strongly Agree	Strongly Disagree	Strongly Disagree		Agree	Agree	Agree	Strongly Agree	Agree	Agree	Neutral		A lot	None of my information	A little	None of my information	None of my information	None of my information	A little		Doctor		11-15 years	South of England		Other medical specialty with general (internal) medicine
3548771692	59068705	10/28/2014 22:20:35	10/28/2014 22:25:25						I have considered going, but am undecided	I would like to go for 3-6months if my salary will be paid for the duration.	Neutral	Neutral	Agree	Agree	Neutral	Neutral	Agree	Agree	Strongly Agree	Agree	Agree	Disagree	Disagree	Disagree		Agree	Agree	Agree	Strongly Agree	Strongly Agree	Strongly Agree	Agree	I would like to go for 3-6months if my salary will be paid for the duration.	A moderate amount	A moderate amount	A moderate amount	None of my information	None of my information	A little	A little		Doctor		6-10 years	London		Other medical specialty with general (internal) medicine	Geriatrics
3548767246	59068705	10/28/2014 22:17:30	10/28/2014 22:24:55						I have considered going, but am undecided		Neutral	Disagree	Agree	Neutral	Neutral	Agree	Agree	Strongly Disagree	Strongly Disagree	Agree	Agree	Neutral	Disagree	Strongly Disagree		Agree	Strongly Agree	Agree	Agree	Disagree	Agree	Neutral		A little	A moderate amount	A little	None of my information	None of my information	None of my information	A moderate amount		Doctor		4 years	Wales		Other medical specialty with general (internal) medicine
3548766505	59068705	10/28/2014 22:17:01	10/28/2014 22:23:09						I haven't considered going		Neutral	Strongly Agree	Strongly Agree	Strongly Agree	Neutral	Strongly Agree	Neutral	Neutral	Neutral	Agree	Neutral	Neutral	Neutral	Strongly Disagree		Disagree	Disagree	Disagree	Disagree	Agree	Agree	Disagree	I have 2 small children and cannot imagine a scenario in which I would want to go- esp as have now specific interest or experience in ID.	A little	A little	A little	None of my information	None of my information	None of my information	A moderate amount		Doctor		6-10 years	London		Other medical specialty without general (internal) medicine	Oncology
3548764935	59068705	10/28/2014 22:16:25	10/28/2014 22:23:52						I have considered going, and decided not to		Agree	Strongly Agree	Agree	Agree	Disagree	Strongly Agree	Strongly Disagree	Strongly Disagree	Disagree	Neutral	Disagree	Disagree	Disagree	Strongly Disagree		Disagree	Agree	Agree	Agree	Agree	Agree	Neutral		A moderate amount	A moderate amount	A little	None of my information	None of my information	None of my information	None of my information		Doctor		6-10 years	London		Other medical specialty without general (internal) medicine	Neurology
3548759801	59068705	10/28/2014 22:13:43	10/28/2014 22:47:39						I haven't considered going		Disagree	Strongly Agree	Agree	Agree	Disagree	Agree	Disagree	Agree	Disagree	Agree	Agree	Disagree	Agree	Disagree		Disagree	Disagree	Agree	Agree	Strongly Agree	Disagree	Agree		A moderate amount	A lot	A lot	None of my information	None of my information	None of my information	A moderate amount		Doctor		15-25 years	North of England		Acute medicine
3548758584	59068705	10/28/2014 22:12:57	10/28/2014 22:27:33						I have considered going, and decided not to		Strongly Agree	Neutral	Neutral	Agree	Agree	Neutral	Disagree	Neutral	Neutral	Disagree	Neutral	Strongly Disagree	Disagree	Disagree		Agree	Agree	Agree	Agree	Neutral	Neutral	Neutral	I've met people who worked in previous Ebola outbreaks.	A moderate amount	A moderate amount	A moderate amount	A little	None of my information	A little	A lot		Doctor		6-10 years	North of England		Other medical specialty with general (internal) medicine
3548753927	59068705	10/28/2014 22:11:12	10/28/2014 22:15:56						I haven't considered going	I have a young family and would not be able to go, had this have happened five years ago I would definitely have considered going	Agree	Strongly Agree	Neutral	Disagree	Neutral	Neutral	Neutral	Disagree	Disagree	Disagree	Disagree	Disagree	Disagree	Disagree		Neutral	Neutral	Neutral	Neutral		Neutral	Neutral		A moderate amount	A lot	A little	A moderate amount	None of my information	None of my information	A little		Doctor		11-15 years	South of England		Other medical specialty with general (internal) medicine
3548742812	59068705	10/28/2014 22:04:30	10/28/2014 22:09:40						I haven't considered going		Strongly Agree	Disagree	Disagree	Disagree	Strongly Agree	Agree	Agree	Disagree	Disagree	Disagree	Disagree	Disagree	Disagree	Disagree	Currently on training programme: would only go if it was the organisers of this who suggested it/very obviously supported it.	Strongly Agree	Neutral	Neutral	Agree	Agree	Agree	Disagree		A lot	A little	A little	A moderate amount	None of my information	None of my information	None of my information		Doctor		3 years	London		Other medical specialty with general (internal) medicine
3548731045	59068705	10/28/2014 21:59:37	10/28/2014 22:03:00						I have considered going, but am undecided		Strongly Disagree	Agree	Strongly Agree	Agree	Disagree	Strongly Agree	Strongly Disagree	Neutral	Agree	Disagree	Agree	Neutral	Disagree	Strongly Disagree		Neutral	Strongly Agree	Strongly Agree	Agree	Strongly Agree	Strongly Agree	Agree		A lot	A moderate amount	A little	A moderate amount	None of my information	None of my information	A lot		Doctor		2 years	London		Emergency medicine
3548728914	59068705	10/28/2014 21:58:22	10/28/2014 22:04:25						I haven't considered going		Strongly Agree	Strongly Agree	Neutral	Agree	Strongly Agree	Strongly Agree	Strongly Agree	Neutral	Neutral	Agree	Neutral	Agree	Strongly Disagree	Strongly Disagree		Agree	Neutral	Agree	Strongly Agree	Strongly Agree	Strongly Agree	Disagree		All of my information	None of my information	None of my information	None of my information	None of my information	None of my information	None of my information		Doctor		15-25 years	North of England		Paediatric medical specialty	Paediatric cardiology
3548727916	59068705	10/28/2014 21:58:10	10/28/2014 22:02:46						I have considered going, and decided not to		Agree	Strongly Agree	Agree	Strongly Agree	Strongly Agree	Neutral	Neutral	Neutral	Neutral	Strongly Agree	Agree	Neutral	Strongly Agree	Neutral	I'm not mental	Neutral	Neutral	Neutral	Neutral	Neutral	Neutral	Neutral		A lot	A little	None of my information	None of my information	None of my information	None of my information	A little		Doctor		11-15 years	Midlands and East of England		Other medical specialty with general (internal) medicine
3548719983	59068705	10/28/2014 19:40:27	10/28/2014 21:57:16						I haven't considered going		Agree	Agree	Agree	Agree	Neutral	Agree	Disagree	Disagree	Disagree	Agree	Strongly Disagree	Disagree	Disagree	Agree		Disagree	Disagree	Agree	Strongly Agree	Neutral	Strongly Agree	Neutral		A moderate amount	A moderate amount	A little	None of my information	None of my information	None of my information	None of my information		Doctor		3 years	North of England		Other medical specialty with general (internal) medicine
3548718612	59068705	10/28/2014 21:53:43	10/28/2014 21:58:07						I have considered going, and decided not to		Agree	Agree	Neutral	Neutral	Neutral	Strongly Agree	Agree	Disagree	Disagree	Agree	Agree	Disagree	Neutral	Disagree		Agree	Strongly Agree	Agree	Agree	Strongly Agree	Agree	Agree		A little	A moderate amount	A moderate amount	A little	None of my information	None of my information	None of my information		Doctor		6-10 years	London		Infection specialty
3548706848	59068705	10/28/2014 21:48:04	10/28/2014 21:53:59						I have considered going, and decided not to		Strongly Agree	Neutral	Strongly Agree	Agree	Strongly Agree	Strongly Agree	Strongly Agree	Strongly Agree	Strongly Agree	Strongly Agree	Strongly Agree	Strongly Disagree	Strongly Agree	Disagree		Strongly Agree	Strongly Agree	Strongly Agree	Strongly Agree	Strongly Agree	Strongly Agree	Neutral		A lot	None of my information	A little	None of my information	A little	A little	None of my information		Doctor		6-10 years	South of England		Other medical specialty without general (internal) medicine	Dermatology
3548705676	59068705	10/28/2014 21:45:12	10/28/2014 21:50:51						I haven't considered going		Strongly Agree	Agree	Neutral	Strongly Agree	Neutral	Disagree	Agree	Strongly Disagree	Strongly Disagree	Strongly Agree	Agree	Disagree	Strongly Disagree	Disagree		Agree	Agree	Agree	Neutral	Neutral	Neutral	Neutral		A lot	A moderate amount	A lot	A little	None of my information	A little	None of my information		Doctor		6-10 years	Scotland		Other specialties (radiology, pathology, academia etc)
3548704562	59068705	10/28/2014 21:47:21	10/28/2014 21:50:27						I haven't considered going		Strongly Agree	Disagree	Neutral	Agree	Agree	Disagree	Neutral	Disagree		Agree	Neutral	Disagree	Disagree	Strongly Disagree		Agree	Agree	Agree	Strongly Agree	Disagree	Disagree	Disagree		A moderate amount	A moderate amount	None of my information	None of my information	None of my information	None of my information	A moderate amount		Doctor		11-15 years	Wales		Other specialties (radiology, pathology, academia etc)	Haematology
3548703308	59068705	10/28/2014 20:30:09	10/28/2014 21:53:21						I have been and worked in the current epidemic		Neutral	Disagree	Disagree	Disagree	Neutral	Disagree	Disagree	Disagree	Disagree	Strongly Disagree	Strongly Disagree	Strongly Disagree	Strongly Disagree	Strongly Disagree		Agree	Agree	Agree	Agree	Neutral	Neutral	Neutral		A moderate amount	A lot	A lot	A lot	A moderate amount	A moderate amount	A lot		Doctor		25-35 years		NGO		Public health
3548682629	59068705	10/28/2014 21:37:00	10/28/2014 21:45:02						I have considered going, and decided not to		Agree	Agree	Strongly Agree	Agree	Agree	Agree	Disagree	Disagree	Strongly Agree	Agree	Agree	Disagree	Disagree	Disagree		Agree	Disagree	Agree	Disagree	Strongly Agree	Strongly Agree	Agree		A moderate amount	A little	None of my information	None of my information	None of my information	None of my information	None of my information		Doctor		5 years	North of England		Other medical specialty with general (internal) medicine
3548679505	59068705	10/28/2014 21:35:50	10/28/2014 21:39:53						I haven't considered going		Agree	Strongly Agree	Strongly Agree	Neutral	Agree	Strongly Agree	Neutral	Agree	Disagree	Agree	Neutral	Disagree	Disagree	Strongly Disagree		Disagree	Disagree	Disagree	Disagree	Agree	Agree	Disagree	Family would be the biggest reason for not going.	A moderate amount	None of my information	A little	None of my information	None of my information	None of my information	None of my information		Doctor		11-15 years	Northern Ireland and Isle of Man		Other medical specialty without general (internal) medicine	Palliative medicine
3548676154	59068705	10/28/2014 21:33:00	10/28/2014 21:39:10						I haven't considered going		Strongly Agree	Agree	Agree	Strongly Agree	Agree	Neutral	Agree	Agree	Neutral	Agree	Neutral	Disagree	Disagree	Strongly Disagree	I'm in a training program	Disagree	Neutral	Agree	Agree	Agree	Agree	Agree		A lot	A little	A little	None of my information	None of my information	None of my information	None of my information		Doctor		3 years	Midlands and East of England		Other medical specialty with general (internal) medicine
3548668528	59068705	10/28/2014 21:30:46	10/28/2014 21:34:25						I haven't considered going		Strongly Agree	Strongly Agree	Strongly Agree	Strongly Agree	Neutral	Strongly Agree	Strongly Agree	Strongly Disagree	Strongly Disagree	Agree	Disagree	Strongly Disagree	Strongly Disagree	Neutral		Strongly Agree	Strongly Agree	Strongly Agree	Agree	Strongly Agree	Strongly Agree	Strongly Agree		A moderate amount	A moderate amount	None of my information	None of my information	None of my information	None of my information	None of my information		Doctor		6-10 years	North of England		Other medical specialty without general (internal) medicine
3548664567	59068705	10/28/2014 20:14:46	10/28/2014 21:34:47						I have considered going, but am undecided	Would like to help as working in such environment has always been my aim. Unfortunately, I do not think I am suitable to providing any help at my current experience level.	Strongly Disagree	Strongly Disagree	Neutral	Strongly Agree	Strongly Disagree	Strongly Disagree	Agree	Agree	Strongly Agree	Strongly Disagree	Strongly Agree	Strongly Disagree	Strongly Disagree	Strongly Disagree		Agree	Strongly Agree	Strongly Agree	Agree	Strongly Agree	Strongly Agree	Neutral		A lot	A lot	A lot	A lot	None of my information	A lot	A lot		Doctor		4 years	Scotland		Acute medicine
3548664495	59068705	10/28/2014 21:29:26	10/28/2014 21:34:03						I have considered going, and decided not to		Agree	Strongly Agree	Neutral	Agree	Neutral	Agree	Disagree	Agree	Strongly Disagree	Agree	Neutral	Strongly Disagree	Agree	Disagree		Strongly Disagree	Agree	Agree	Neutral	Strongly Agree	Strongly Agree	Strongly Disagree		A moderate amount	None of my information	A lot	None of my information	None of my information	None of my information	None of my information		Doctor		5 years	Northern Ireland and Isle of Man		Other medical specialty with general (internal) medicine
3548659983	59068705	10/28/2014 21:27:29	10/28/2014 21:30:17						I haven't considered going		Agree	Strongly Agree	Agree	Neutral	Neutral	Strongly Agree	Agree	Neutral	Neutral	Neutral	Neutral	Agree	Disagree	Neutral		Disagree	Disagree	Disagree	Agree	Strongly Agree	Strongly Agree	Disagree		A moderate amount	A moderate amount	A lot	None of my information	None of my information	None of my information	None of my information		Doctor		11-15 years	South of England		Other medical specialty without general (internal) medicine
3548657174	59068705	10/28/2014 21:25:53	10/28/2014 21:30:05						I haven't considered going		Neutral	Strongly Agree	Agree	Agree	Agree	Strongly Agree	Agree	Agree	Neutral	Agree	Neutral	Neutral	Disagree	Disagree		Neutral	Strongly Agree	Strongly Agree	Strongly Agree	Strongly Agree	Strongly Agree	Neutral		A lot	A little	A little	None of my information	None of my information	None of my information	A little		Doctor		11-15 years	North of England		Other medical specialty with general (internal) medicine
3548651043	59068705	10/28/2014 21:23:44	10/28/2014 21:30:08						I have considered going, and decided not to	Have looked after VHF before, but now 2 children, a busy research lab to run and the realisation that care services are overwhelmed in west africa leading to increased risk of healthcare worker infection mean it is difficult to consider!	Agree	Agree	Agree	Strongly Disagree	Disagree	Agree	Disagree	Disagree	Neutral	Disagree	Disagree	Disagree	Disagree		healthcare workers need better protection than is likely to be available. perhaps a big army presence is required	Agree	Disagree	Disagree	Disagree	Agree	Agree	Neutral		A moderate amount	A moderate amount	A moderate amount	None of my information	A moderate amount	A moderate amount	A moderate amount		Doctor		15-25 years	London		Infection specialty
3548648922	59068705	10/28/2014 21:22:28	10/28/2014 21:25:43						I haven't considered going		Agree	Strongly Agree	Agree	Disagree	Agree	Strongly Agree	Strongly Disagree	Neutral	Disagree	Agree	Agree	Disagree	Disagree	Disagree		Agree	Agree	Agree	Agree	Agree	Agree	Agree		A lot	A little	A little	None of my information	None of my information	None of my information	A little		Doctor		15-25 years	Midlands and East of England		Intensive care medicine & anaesthesia
3548629452	59068705	10/28/2014 21:14:18	10/28/2014 21:17:56						I haven't considered going		Strongly Agree	Neutral	Neutral	Agree	Strongly Agree	Neutral	Neutral	Neutral	Neutral	Neutral	Agree	Neutral	Disagree	Neutral		Agree	Agree	Agree	Agree	Strongly Agree	Strongly Agree	Strongly Agree		A lot	A lot	A lot	None of my information	None of my information	None of my information	A little		Doctor		6-10 years	Midlands and East of England		Other medical specialty with general (internal) medicine
3548617424	59068705	10/28/2014 21:09:06	10/28/2014 21:15:47						I haven't considered going		Agree	Strongly Disagree	Disagree	Agree	Strongly Agree	Neutral	Strongly Agree	Disagree	Disagree	Strongly Agree	Strongly Agree	Strongly Disagree	Disagree	Strongly Disagree	I have not been aware of any opportunities to go or of any recruitment drive, whether my experience would be appropriate, what funding would be available to cover the cost of going, how my employer would cover my work load, what might be expected on arrival, what health care would be available to me if I became unwell with ebola or another illness.	Strongly Agree	Strongly Agree	Strongly Agree	Disagree	Agree	Agree	Agree		A lot	A little	A moderate amount	None of my information	None of my information	None of my information	None of my information		Doctor		11-15 years	North of England		Other medical specialty without general (internal) medicine
3548610009	59068705	10/28/2014 21:06:33	10/28/2014 21:09:34						I haven't considered going		Neutral	Strongly Agree	Strongly Agree	Strongly Agree	Neutral	Strongly Agree	Strongly Agree	Strongly Agree	Strongly Agree	Strongly Agree	Strongly Agree	Strongly Agree	Strongly Agree	Strongly Disagree		Strongly Disagree	Disagree	Strongly Disagree	Strongly Disagree	Strongly Disagree	Neutral	Strongly Disagree		A little	A moderate amount	None of my information	None of my information	None of my information	None of my information	All of my information		Doctor		11-15 years	North of England		Other medical specialty with general (internal) medicine
3548589896	59068705	10/28/2014 20:58:09	10/28/2014 21:04:02						I have considered going, but am undecided		Neutral	Disagree	Disagree	Disagree	Disagree	Disagree	Disagree	Disagree	Disagree	Agree	Agree	Strongly Disagree	Strongly Disagree	Strongly Disagree		Disagree	Agree	Agree	Agree	Neutral	Neutral	Agree	if i knew who to get in touch with to be able to go!	A lot	A little	A little	None of my information	None of my information	None of my information	None of my information		Doctor		6-10 years	South of England		Intensive care medicine & anaesthesia
3548581692	59068705	10/28/2014 20:54:30	10/28/2014 21:02:40						I have considered going, and decided not to	If I were single I would have gone.	Disagree	Strongly Agree	Disagree	Disagree	Neutral	Agree	Strongly Disagree	Strongly Disagree	Strongly Disagree	Disagree	Neutral	Strongly Disagree	Strongly Disagree	Strongly Disagree		Disagree	Disagree	Disagree	Agree	Agree	Agree	Disagree		A little	A little	None of my information	None of my information	None of my information	None of my information	None of my information		Doctor		6-10 years	Scotland		Other medical specialty without general (internal) medicine
3548577613	59068705	10/28/2014 20:53:23	10/28/2014 20:56:37						I have considered going, and decided not to		Agree	Strongly Agree	Neutral	Agree	Agree	Agree	Agree	Neutral	Strongly Disagree	Agree	Strongly Agree	Strongly Disagree	Disagree	Strongly Disagree		Disagree	Strongly Disagree	Agree	Strongly Agree	Strongly Agree	Strongly Agree	Agree	childcare provision!	A moderate amount	A moderate amount	A lot	None of my information	None of my information	None of my information	None of my information		Doctor		11-15 years	North of England		Acute medicine
3548576596	59068705	10/28/2014 20:52:05	10/28/2014 21:05:43						I have considered going, but am undecided	I have asked my employer but they currently don't feel able to release me. However they have said they would reconsider in 3 months time. I also have concerns that my skills may not be relevant. I also have eczema prone hands so have my own concerns about the infection control risk this could potentially cause.	Disagree	Disagree	Agree	Neutral	Strongly Agree	Agree	Strongly Disagree	Strongly Disagree	Agree	Disagree	Agree	Strongly Disagree	Strongly Disagree	Neutral	I feel I need to accept that if I did contract ebola and die I would be buried in West Africa, increasing my families suffering. However, this doesn't stop me wanting to go but it is a fear.	Agree	Strongly Agree	Agree	Neutral	Agree	Agree	Agree	If I could discuss some of my concerns about possible infection control risk with someone who could advise on possible roles, that would minimise this risk.	A lot	A little	A little	A moderate amount	None of my information	None of my information	A lot	Kings team out in Freetown	Nurse		11-15 years	South of England		Community/primary care	Palliative care	4 to 7
3548562397	59068705	10/28/2014 20:47:28	10/28/2014 20:50:58						I haven't considered going		Strongly Agree	Strongly Agree	Disagree	Disagree	Neutral	Disagree	Neutral	Agree	Disagree	Neutral	Neutral	Disagree	Disagree	Strongly Disagree		Disagree	Disagree	Disagree	Disagree	Neutral	Neutral			A little	A little	A little	None of my information	None of my information	A little	A little		Doctor		11-15 years	Midlands and East of England		Acute medicine
3548558001	59068705	10/28/2014 20:45:12	10/28/2014 20:49:15						I have considered going, and decided not to		Strongly Agree	Strongly Agree	Neutral	Neutral	Strongly Agree	Strongly Agree	Strongly Agree	Neutral	Disagree	Disagree	Agree	Disagree	Strongly Disagree	Strongly Disagree		Strongly Agree	Strongly Agree	Strongly Agree	Strongly Agree	Neutral	Neutral	Disagree		A lot	A moderate amount	A lot	None of my information	None of my information	None of my information	A lot		Doctor		6-10 years	Wales		Other medical specialty with general (internal) medicine
3548555740	59068705	10/28/2014 20:44:32	10/28/2014 20:51:53						I have considered going, but am undecided	I have looked into volunteering however it seemed that doctors of a more senior level were wanted. I am a core medical trainee in my second year and have previously volunteered in sub-Saharan Africa so would be interested in volunteering.	Neutral	Disagree	Disagree	Disagree	Neutral	Agree	Disagree	Disagree	Disagree	Disagree	Agree	Agree	Strongly Disagree	Strongly Disagree		Agree	Agree	Agree	Strongly Agree	Disagree	Disagree	Agree		A lot	A moderate amount	A lot	None of my information	None of my information	A little	A moderate amount		Doctor		4 years	South of England		Other medical specialty with general (internal) medicine
3548554566	59068705	10/28/2014 20:44:06	10/28/2014 20:48:46						I have considered going, and decided not to		Agree	Agree	Agree	Agree	Strongly Agree	Neutral	Strongly Agree	Strongly Agree	Agree	Agree	Strongly Agree	Agree	Neutral	Disagree		Agree	Agree	Strongly Agree	Strongly Agree	Strongly Agree	Strongly Agree	Strongly Agree		A lot	A moderate amount	None of my information	None of my information	None of my information	None of my information	A moderate amount		Doctor		6-10 years	Wales		Other medical specialty with general (internal) medicine
3548553639	59068705	10/28/2014 20:43:41	10/28/2014 20:48:50						I have made definite plans to go		Agree	Neutral	Neutral	Disagree	Agree	Neutral	Neutral	Agree	Disagree	Disagree	Agree	Disagree	Disagree	Disagree		Agree	Agree	Agree	Neutral	Agree	Agree	Agree		A moderate amount	A little	A little	None of my information	None of my information	A little	A little		Doctor		5 years	Midlands and East of England		Other medical specialty without general (internal) medicine
3548553476	59068705	10/28/2014 20:43:57	10/28/2014 20:49:19						I have made definite plans to go		Disagree	Neutral	Neutral	Disagree	Disagree	Strongly Disagree	Strongly Disagree	Strongly Disagree	Strongly Disagree	Strongly Disagree	Disagree	Strongly Disagree	Strongly Disagree	Strongly Disagree		Agree	Strongly Agree	Strongly Agree	Agree	Strongly Agree	Strongly Agree	Agree		A little	A moderate amount	A lot	None of my information	A lot	A moderate amount	A moderate amount		Doctor		3 years	London		Acute medicine
3548551365	59068705	10/28/2014 20:43:10	10/28/2014 20:46:44						I haven't considered going		Neutral	Agree	Agree	Agree	Disagree	Strongly Agree	Disagree	Neutral	Neutral	Agree	Neutral	Disagree	Disagree	Disagree		Neutral	Agree	Neutral	Neutral	Agree	Agree	Neutral		A lot	A moderate amount	A lot	None of my information	None of my information	None of my information	A moderate amount				6-10 years	London		Paediatric intensive care or anaesthesia
3548539597	59068705	10/28/2014 20:38:29	10/28/2014 20:45:34						I haven't considered going		Agree	Strongly Agree	Neutral	Neutral	Agree	Neutral	Agree	Neutral	Disagree	Agree	Strongly Agree	Strongly Agree	Neutral	Disagree	New baby, 4 months old.	Neutral	Neutral	Agree	Agree	Agree	Agree	Neutral	UKFPO accreditation	A little	A lot	A moderate amount	A moderate amount	None of my information	None of my information	A lot		Doctor		2 years	North of England		Intensive care medicine & anaesthesia
3548537022	59068705	10/28/2014 20:37:02	10/28/2014 20:41:37						I have considered going, but am undecided	I am in the process of trying to go	Agree	Neutral	Agree	Disagree	Strongly Agree	Neutral	Strongly Agree	Neutral	Neutral	Neutral	Strongly Agree	Neutral	Disagree	Neutral		Strongly Agree	Strongly Agree	Strongly Agree	Strongly Agree	Strongly Agree	Strongly Agree	Strongly Agree		A lot	A moderate amount	A moderate amount	None of my information	None of my information	None of my information	A little		Doctor		6-10 years	London		Infection specialty
3548520374	59068705	10/28/2014 20:13:23	10/28/2014 20:36:51						I haven't considered going		Disagree	Strongly Agree	Disagree	Agree	Neutral	Strongly Agree	Neutral	Disagree	Disagree	Neutral	Neutral	Disagree	Disagree	Strongly Agree		Agree	Agree	Agree	Agree	Neutral	Neutral	Neutral		All of my information	A little	A little	None of my information	None of my information	None of my information	None of my information		Doctor		11-15 years	London		Other medical specialty without general (internal) medicine
3548520133	59068705	10/28/2014 20:26:38	10/28/2014 20:40:06						I haven't considered going		Strongly Agree	Agree	Agree	Disagree	Agree	Agree	Neutral	Agree	Agree	Neutral	Strongly Agree	Disagree	Disagree	Disagree	Have a 5 month old baby	Neutral	Agree	Agree	Strongly Agree	Strongly Agree	Strongly Agree	Strongly Agree		A moderate amount	A little	A little	None of my information	None of my information	None of my information	A little		Doctor		11-15 years	Wales		Other medical specialty with general (internal) medicine
3548517855	59068705	10/28/2014 20:29:49	10/28/2014 20:36:28						I haven't considered going		Agree	Strongly Agree	Agree	Strongly Agree	Disagree	Neutral	Disagree	Agree	Neutral	Agree	Neutral	Disagree	Disagree	Agree		Disagree	Disagree	Disagree	Disagree	Disagree	Disagree	Disagree		A moderate amount	A little	A little	None of my information	None of my information	None of my information	A little		Doctor		11-15 years	Midlands and East of England		Other medical specialty with general (internal) medicine
3548514569	59068705	10/28/2014 20:28:58	10/28/2014 20:33:13						I haven't considered going		Agree	Strongly Agree	Agree	Agree	Neutral	Agree	Neutral	Agree	Neutral	Disagree	Disagree	Neutral	Disagree	Neutral		Disagree	Neutral	Neutral	Neutral	Agree	Agree	Neutral		A moderate amount	A little	A moderate amount	A little	None of my information	None of my information	A little		Doctor		11-15 years	Scotland		Other medical specialty with general (internal) medicine
3548508083	59068705	10/28/2014 20:26:08	10/28/2014 20:30:34						I haven't considered going		Strongly Agree	Strongly Agree	Strongly Agree	Agree	Agree	Strongly Agree	Strongly Agree	Agree	Disagree	Disagree	Disagree	Disagree	Neutral	Disagree		Strongly Disagree	Strongly Disagree	Strongly Disagree	Strongly Disagree	Strongly Agree	Strongly Agree	Strongly Disagree		A lot	A little	A little	None of my information	None of my information	None of my information	A moderate amount		Doctor		6-10 years	London		Other medical specialty with general (internal) medicine
3548506972	59068705	10/28/2014 20:26:13	10/28/2014 20:32:07						I have considered going, and decided not to		Strongly Agree	Strongly Agree	Agree	Agree	Neutral	Neutral	Agree	Neutral	Disagree	Strongly Agree	Agree	Neutral	Disagree	Neutral		Agree	Agree	Agree	Strongly Agree	Strongly Agree	Strongly Agree	Strongly Agree		All of my information	A lot	None of my information	None of my information	None of my information	None of my information	A little		Doctor		5 years	South of England		Other medical specialty with general (internal) medicine	Respiratory
3548503874	59068705	10/28/2014 20:25:01	10/28/2014 20:30:20						I have considered going, and decided not to		Disagree	Strongly Agree	Neutral	Agree	Disagree	Strongly Agree	Disagree	Neutral	Neutral	Agree	Neutral	Neutral	Disagree	Neutral	Young kids	Neutral			Neutral			Agree	No young children	A lot	A little	A lot	A little	None of my information	None of my information			Doctor		11-15 years	London		Other medical specialty without general (internal) medicine
3548503311	59068705	10/28/2014 20:20:45	10/28/2014 20:58:27						I haven't considered going	Was unaware of any accessible route to helping out + ability to arrange the time out of training.	Agree	Strongly Agree	Neutral	Agree	Strongly Agree	Strongly Agree	Neutral	Agree	Disagree	Strongly Agree	Strongly Agree	Neutral	Neutral	Disagree		Agree	Agree	Agree	Strongly Agree	Agree	Agree	Strongly Agree		A little	A lot	A little	None of my information	None of my information	None of my information	A lot		Doctor		4 years	Midlands and East of England		Acute medicine
3548497866	59068705	10/28/2014 20:22:43	10/28/2014 20:30:45						I haven't considered going		Strongly Agree	Neutral	Agree	Strongly Agree		Neutral	Neutral	Disagree	Disagree	Strongly Agree	Agree	Agree	Strongly Disagree	Strongly Disagree	For doctors in training, getting out of programme time is near impossible in the short term - has to be planned in advance and approved for training - voluntary work, however good, unlikely to be approved especially at a junior level. Resigning from training to do something else - however good - is throwing away your entire career in the current specialty - unlikely to be let back in. Natural bre…	Strongly Agree	Strongly Agree	Agree	Neutral	Agree	Agree	Agree		A lot	A lot	A lot	None of my information	None of my information	None of my information	A moderate amount		Doctor		5 years	North of England		Intensive care medicine & anaesthesia
3548497437	59068705	10/28/2014 20:22:25	10/28/2014 20:26:59						I have considered going, and decided not to			Strongly Disagree	Disagree	Disagree	Strongly Agree	Neutral	Agree	Disagree	Agree	Disagree	Strongly Agree	Disagree	Disagree	Disagree	trust will not grant time off, always short staffed and who will cover gim rota on call gap?	Agree	Agree	Strongly Agree	Strongly Agree	Strongly Agree	Strongly Agree	Strongly Agree		A little	A lot	None of my information	A lot	A little	None of my information	A lot		Doctor		6-10 years	South of England		Other medical specialty with general (internal) medicine	respiratory
3548494259	59068705	10/28/2014 20:21:06	10/28/2014 20:25:29						I haven't considered going		Agree	Neutral	Disagree	Disagree	Strongly Agree	Agree	Agree	Disagree	Disagree	Agree	Disagree	Agree	Disagree	Strongly Disagree	Not having approval for being released from training programme. The burearacy involve in going out of programme	Agree	Agree	Agree	Strongly Agree	Disagree	Disagree	Neutral		A lot	A moderate amount	A little	None of my information	None of my information	None of my information	A moderate amount		Doctor		6-10 years	North of England		Other medical specialty with general (internal) medicine
3548493686	59068705	10/28/2014 20:21:09	10/28/2014 20:23:55						I haven't considered going		Agree	Strongly Agree	Strongly Agree	Strongly Agree	Neutral	Agree	Strongly Agree	Strongly Agree	Strongly Agree	Strongly Agree	Strongly Agree	Strongly Agree	Agree	Disagree		Disagree	Neutral	Neutral	Agree	Agree	Agree	Agree		A lot	A little	A little	None of my information	None of my information	None of my information	A little		Doctor		3 years	Scotland		Other medical specialty with general (internal) medicine
3548487294	59068705	10/28/2014 20:18:24	10/28/2014 20:26:45						I haven't considered going	Being in a training post I feel I wouldn't have the option to go - i.e. i wouldn't necessarily have that job on return plus the trust may not fill that post quickly. I'm also not sure what kind of experience I would need to be useful.	Neutral	Neutral	Agree	Agree	Agree	Agree	Agree	Disagree	Neutral	Agree	Agree	Agree	Disagree	Disagree		Agree	Agree	Agree	Agree	Disagree	Disagree	Neutral		A little	A moderate amount	A little	A moderate amount		A little	A lot		Doctor		3 years	South of England		Acute medicine
3548478700	59068705	10/28/2014 20:15:08	10/28/2014 20:23:33						I haven't considered going		Agree	Agree	Agree	Agree	Neutral	Neutral	Neutral	Neutral	Neutral	Neutral	Agree	Neutral	Disagree	Neutral		Neutral	Agree	Agree	Agree	Agree	Agree	Agree		A moderate amount	A little	A little	None of my information	None of my information	None of my information	None of my information		Doctor		4 years	North of England		Other medical specialty with general (internal) medicine
3548476203	59068705	10/28/2014 20:14:03	10/28/2014 20:19:16						I have considered going, and decided not to		Agree	Strongly Agree	Neutral	Disagree	Neutral	Strongly Agree	Agree	Strongly Agree	Strongly Disagree	Disagree	Disagree	Disagree	Strongly Disagree	Strongly Disagree		Agree	Agree	Agree	Agree	Agree	Agree	Agree		A moderate amount	A moderate amount	A lot	A lot	None of my information	None of my information	A lot		Doctor		6-10 years	South of England		Acute medicine
3548462836	59068705	10/28/2014 20:09:19	10/28/2014 20:15:52						I have considered going, and decided not to	If I didn't have two toddlers things would be different	Strongly Disagree	Strongly Agree	Disagree	Disagree	Strongly Disagree	Strongly Agree	Neutral	Neutral	Neutral	Disagree	Disagree	Strongly Disagree	Disagree	Strongly Disagree		Strongly Disagree	Strongly Disagree	Disagree	Strongly Disagree	Agree	Agree	Disagree		A lot	A little	A moderate amount	None of my information	None of my information	None of my information	A little		Doctor		11-15 years	North of England		Other medical specialty with general (internal) medicine
3548455487	59068705	10/28/2014 20:06:41	10/28/2014 20:14:45						I haven't considered going		Agree	Agree	Agree	Agree	Disagree	Neutral	Neutral	Neutral	Agree	Neutral	Neutral	Agree	Strongly Disagree	Strongly Agree		Neutral	Strongly Agree	Agree	Agree	Strongly Agree	Strongly Agree	Strongly Disagree		All of my information	A moderate amount	A moderate amount	None of my information	None of my information	None of my information	A lot		Doctor		5 years	North of England		Other medical specialty with general (internal) medicine
3548450753	59068705	10/28/2014 20:04:49	10/28/2014 20:10:07						I have considered going, but am undecided	Have considered going, and under other circs would be exploring options, but CCT is in a few months, there's a job being lined up for me and I don't want to sacrifice it (potentially). If it doesn't work out then maybe!	Disagree	Neutral	Disagree	Disagree	Neutral	Neutral	Disagree	Disagree	Disagree	Disagree	Disagree	Disagree	Disagree	Disagree		Neutral	Agree	Neutral	Neutral	Agree	Neutral	Neutral		A moderate amount	A moderate amount	A little	A little	None of my information	None of my information	A moderate amount		Doctor		11-15 years	London		Other medical specialty with general (internal) medicine
3548438417	59068705	10/28/2014 19:59:49	10/28/2014 20:10:29						I have considered going, but am undecided		Disagree	Agree	Agree	Neutral	Neutral	Agree	Disagree	Disagree	Agree	Agree	Agree	Neutral	Disagree	Agree		Disagree	Agree	Agree	Agree	Strongly Agree	Strongly Agree	Agree		A lot	A lot	A little	A lot	None of my information	None of my information	A little		Doctor		6-10 years	North of England		Paediatric medical specialty
3548429598	59068705	10/28/2014 19:55:44	10/28/2014 20:05:49						I have considered going, and decided not to		Strongly Agree	Strongly Agree	Strongly Agree	Agree	Agree	Strongly Agree	Agree	Disagree	Disagree	Disagree	Neutral	Strongly Disagree	Strongly Disagree	Strongly Disagree		Agree	Agree	Agree	Agree	Strongly Agree	Agree	Agree		A lot	A lot	A little	None of my information	None of my information	None of my information	A little		Doctor		4 years	Midlands and East of England		Other medical specialty with general (internal) medicine
3548390103	59068705	10/28/2014 19:42:11	10/28/2014 19:50:10						I haven't considered going		Agree	Strongly Agree	Agree	Agree	Neutral	Strongly Agree	Strongly Agree	Agree	Strongly Agree	Agree	Agree	Neutral	Disagree	Strongly Agree		Strongly Agree	Agree	Agree	Strongly Agree	Strongly Agree	Strongly Agree	Neutral		A moderate amount	A little	A little	None of my information	None of my information	None of my information	None of my information		Doctor		11-15 years	Wales		Other medical specialty with general (internal) medicine
3548386975	59068705	10/28/2014 19:40:46	10/28/2014 19:49:17						I haven't considered going		Neutral	Strongly Agree	Agree	Agree	Strongly Agree	Strongly Agree	Strongly Agree	Agree	Disagree	Agree	Disagree	Disagree	Strongly Disagree	Disagree		Agree	Agree	Strongly Agree	Strongly Agree	Strongly Agree	Strongly Agree	Neutral		A lot	A moderate amount	A lot	None of my information	None of my information	None of my information	A little		Doctor		6-10 years	London		Other medical specialty with general (internal) medicine
3548373901	59068705	10/28/2014 19:36:31	10/28/2014 19:44:27						I have considered going, and decided not to	I have a young family and considered going but then considered what would happen to them if I died.	Disagree	Disagree	Agree	Disagree	Disagree	Disagree	Disagree	Disagree	Disagree	Disagree	Disagree	Disagree	Disagree	Disagree	I would be willing to leave my family but it is the risk of catching Ebola , high mortality rate and leaving them behind that is the reason I have chosen not to go.	Disagree	Disagree	Disagree	Neutral	Agree	Agree	Disagree		A little	A little	A moderate amount	A moderate amount	None of my information	A lot	A moderate amount		Doctor		11-15 years	London		Other medical specialty without general (internal) medicine	Gum/hiv
3548365314	59068705	10/28/2014 19:33:19	10/28/2014 19:38:27						I haven't considered going		Agree	Agree	Disagree	Disagree	Neutral	Disagree	Agree	Neutral	Disagree	Neutral	Agree	Strongly Disagree	Strongly Disagree	Agree		Disagree	Neutral	Neutral	Strongly Agree	Neutral	Neutral	Disagree		A moderate amount	A moderate amount	A lot	None of my information	None of my information	A little	A moderate amount		Nurse	NHS manage	25-35 years	North of England		Other specialties (radiology, pathology, academia etc)		8 to 9
3548364718	59068705	10/28/2014 19:33:19	10/28/2014 19:40:46						I have considered going, and decided not to		Neutral	Disagree	Strongly Disagree	Agree	Disagree	Disagree	Neutral	Strongly Disagree	Strongly Disagree	Disagree	Disagree	Strongly Disagree	Strongly Disagree	Strongly Disagree	I have not had clear guidance from God to go.	Neutral	Disagree	Disagree	Neutral	Disagree	Strongly Disagree	Neutral		A little	A moderate amount	A lot	A lot	A lot	A moderate amount	A lot		Doctor		35-45 years	North of England		Other specialties (radiology, pathology, academia etc)	Public Health
3548359168	59068705	10/28/2014 19:30:59	10/28/2014 19:35:40						I haven't considered going		Agree	Agree	Agree	Disagree	Neutral	Agree	Neutral	Neutral	Neutral	Neutral	Agree	Neutral	Disagree	Disagree		Disagree	Disagree	Neutral	Disagree	Neutral	Neutral	Neutral		A lot	A little	A moderate amount	None of my information	None of my information	None of my information	A little		Doctor		3 years	South of England		Other medical specialty with general (internal) medicine
3548349270	59068705	10/28/2014 19:27:53	10/28/2014 19:34:26						I haven't considered going		Agree	Disagree	Disagree	Agree	Agree	Agree	Neutral	Disagree	Disagree	Neutral	Agree	Strongly Disagree	Neutral	Strongly Disagree		Agree	Agree	Agree	Strongly Agree	Neutral	Agree	Agree		A little	A lot	A little	None of my information	None of my information	A little	All of my information		Doctor		3 years	Midlands and East of England		Other medical specialty with general (internal) medicine
3548344808	59068705	10/28/2014 19:25:57	10/28/2014 19:31:08						I have considered going, and decided not to		Agree	Neutral	Neutral	Agree	Strongly Disagree	Disagree	Agree	Strongly Disagree	Agree	Agree	Neutral	Strongly Disagree	Strongly Disagree	Strongly Disagree	I am already working in Africa where there is a huge need, so I decided I should continue doing what I am doing	Strongly Agree	Agree	Agree	Agree	Strongly Agree	Strongly Agree	Agree		A lot	A moderate amount	A moderate amount	None of my information	None of my information	None of my information	A lot		Doctor		11-15 years	I don't live in the UK (please specify where below)	Malawi	Paediatric medical specialty
3548337581	59068705	10/28/2014 19:23:29	10/28/2014 19:30:06						I haven't considered going		Neutral	Agree	Agree	Neutral	Neutral	Agree	Neutral	Disagree	Neutral	Neutral	Neutral	Disagree	Disagree	Disagree		Disagree	Agree	Neutral	Disagree	Disagree	Disagree	Neutral		A little	A moderate amount	A little	None of my information	None of my information	A moderate amount	A moderate amount		Doctor		11-15 years	Midlands and East of England		Other medical specialty with general (internal) medicine
3548335703	59068705	10/28/2014 19:22:57	10/28/2014 19:30:54						I haven't considered going		Agree	Strongly Agree	Agree	Neutral	Neutral	Agree	Strongly Agree	Agree	Neutral	Agree	Neutral	Agree	Strongly Disagree	Agree		Agree	Strongly Agree	Strongly Agree	Strongly Agree	Strongly Agree	Strongly Agree	Strongly Agree		A lot	A moderate amount	A lot	None of my information	None of my information	None of my information	A moderate amount		Doctor		6-10 years	Midlands and East of England		Other medical specialty with general (internal) medicine
3548320140	59068705	10/28/2014 19:16:54	10/28/2014 19:22:47						I haven't considered going		Agree	Strongly Agree	Neutral	Agree	Neutral	Disagree	Disagree	Neutral	Disagree	Agree	Agree	Disagree	Strongly Disagree	Strongly Disagree		Neutral	Strongly Disagree	Strongly Disagree	Agree	Strongly Agree	Strongly Agree	Strongly Agree		A lot	A lot	A lot	None of my information	None of my information	None of my information	A little		Doctor		5 years	Midlands and East of England		Other medical specialty with general (internal) medicine
3548319172	59068705	10/28/2014 19:16:46	10/28/2014 19:22:13						I have made definite plans to go	currently attempting to gain permission from my trust, but facing difficulty.	Strongly Disagree	Strongly Disagree	Agree	Disagree	Strongly Agree	Neutral	Disagree	Strongly Disagree	Neutral	Strongly Disagree	Disagree	Disagree	Strongly Disagree	Strongly Disagree		Agree	Agree	Agree	Agree	Agree	Agree	Agree		A moderate amount	A lot	A little	A lot	A little	A moderate amount	A moderate amount		Doctor		6-10 years	London		Infection specialty
3548318903	59068705	10/28/2014 18:39:27	10/28/2014 19:21:29						I haven't considered going		Strongly Agree	Strongly Agree	Agree	Disagree	Disagree	Strongly Agree	Disagree	Agree	Disagree	Agree	Disagree	Strongly Disagree	Strongly Disagree	Strongly Disagree		Agree	Strongly Agree	Strongly Agree	Strongly Agree	Strongly Agree	Strongly Agree	Agree		A lot	A moderate amount	A little	None of my information	None of my information	None of my information	A moderate amount		Doctor		3 years	Scotland		Other medical specialty with general (internal) medicine
3548315880	59068705	10/28/2014 19:15:03	10/28/2014 19:21:02						I haven't considered going		Agree	Strongly Agree	Strongly Agree	Strongly Agree	Strongly Agree	Strongly Agree	Neutral	Strongly Agree	Neutral	Agree	Strongly Agree	Neutral	Neutral	Strongly Agree	Small baby (breastfeeding).	Strongly Disagree	Strongly Disagree	Neutral	Agree	Strongly Agree	Strongly Agree	Disagree		A moderate amount	A little	None of my information	None of my information	None of my information	None of my information	A moderate amount		Doctor		5 years	Midlands and East of England		Other medical specialty without general (internal) medicine
3548306310	59068705	10/28/2014 19:12:07	10/28/2014 19:15:15						I haven't considered going		Strongly Agree	Strongly Agree	Strongly Agree	Strongly Agree	Neutral	Strongly Agree	Strongly Agree	Strongly Agree	Strongly Agree	Strongly Agree	Strongly Agree	Strongly Disagree	Strongly Disagree	Strongly Disagree		Strongly Agree	Strongly Agree	Strongly Agree	Strongly Agree	Strongly Agree	Strongly Agree	Strongly Agree		A moderate amount	None of my information	A moderate amount	None of my information	None of my information	None of my information	None of my information		Doctor		6-10 years	North of England		Acute medicine
3548304553	59068705	10/28/2014 19:11:30	10/28/2014 19:15:38						I haven't considered going		Strongly Agree	Strongly Agree	Agree	Neutral	Strongly Agree	Strongly Agree	Strongly Agree	Agree	Disagree	Strongly Agree	Strongly Agree	Agree	Neutral	Strongly Disagree		Strongly Disagree	Strongly Disagree	Strongly Disagree	Strongly Disagree	Strongly Disagree	Strongly Disagree	Strongly Disagree	I have no interest in going to West Africa	A lot	A little	A moderate amount	None of my information	None of my information	None of my information	None of my information		Doctor		6-10 years	North of England		Other medical specialty with general (internal) medicine	Gastroenterology
3548303819	59068705	10/28/2014 19:11:17	10/28/2014 19:14:45						I haven't considered going		Agree	Agree	Agree	Neutral	Neutral	Agree	Neutral	Disagree	Disagree	Agree	Neutral	Disagree	Agree	Neutral		Neutral	Agree	Agree	Agree	Agree	Agree	Agree		A lot	A moderate amount	A moderate amount	None of my information	None of my information	None of my information	A little		Doctor		6-10 years	North of England		Acute medicine
[truncated: 2,427 more rows]
[truncated: 13 more columns]
